# Supplementary material for: Differential gene expression in Schistosoma japonicum schistosomula from Wistar rats and BALB/c mice
Source: Parasit Vectors. 2011 Aug 5;4:155. doi: 10.1186/1756-3305-4-155 (PMC3162926; doi:10.1186/1756-3305-4-155)
Supplement: Additional file 1 — The full list of down regulated genes, including systematic name, Gene ID and protein homology and ratio, Differentially expressed gene in schistosomula from Wistar Rat of 0.5 ratio refers to 2 fold expression relative to those of schistosomula from BALB/c mice. [file 1756-3305-4-155-S1.XLS]

## Sheet: Sheet1
Table S1 A full list of genes, including systematic name, Gene ID and protein homology, down regulated expressed genes in schistosomula from Wistar Rat in Table. 0.5 Fold change refers to expression relative to those from BALB/c mice.
Systematic Name	Gene ID	Protein Homology	Fold ratio
Contig00001	FL655576	Histone H2B	0.291809
Contig00007	FL657214	Actin-like protein 6A	0.250223
Contig00014	SJCHGC00056	NTL	0.273299
Contig00016	SJCHGC00098	Cathepsin S	0.258535
Contig00029	SJCHGC00241	Uncharacterized protein	0.163918
Contig00030	SJCHGC00252	Dipeptidyl-peptidase 1 OS=Pongo abelii GN=CTSC PE=2 SV=1	0.230593
Contig00031	SJCHGC00259	NTL	0.340583
Contig00041	SJCHGC00313	Glycosyltransferase 1 domain-containing protein 1	0.373714
Contig00042	SJCHGC00325	Translation initiation factor IF-3	0.179561
Contig00043	SJCHGC00333	Uncharacterized protein	0.219766
Contig00045	SJCHGC00341	Transmembrane protein 33	0.217937
Contig00046	SJCHGC00347	Cysteine desulfurase	0.277486
Contig00050	SJCHGC00366	Acidic leucine-rich nuclear phosphoprotein 32 family member A	0.40427
Contig00051	SJCHGC00372	Nuclear migration protein nudC	0.369486
Contig00053	SJCHGC00381	Glyceraldehyde-3-phosphate dehydrogenase	0.425828
Contig00056	SJCHGC00398	Uncharacterized protein	0.351978
Contig00057	SJCHGC00401	Spliceosome RNA helicase BAT1	0.386524
Contig00058	SJCHGC00407	GPI-anchor transamidase	0.22557
Contig00061	SJCHGC00421	Tropomyosin OS=Schistosoma haematobium	0.363207
Contig00063	SJCHGC00431	Mitochondrial carrier homolog 2	0.429627
Contig00065	SJCHGC00443	14 kDa fatty acid-binding protein	0.486089
Contig00069	SJCHGC00459	F-box only protein 25	0.332766
Contig00073	SJCHGC00470	30 kDa integral membrane protein	0.446646
Contig00074	SJCHGC00471	Enolase	0.494116
Contig00075	SJCHGC00475	4-trimethylaminobutyraldehyde dehydrogenase	0.429395
Contig00076	SJCHGC00480	Sulfite oxidase, mitochondrial OS=Macaca fascicularis	0.283466
Contig00077	SJCHGC00483	TATA box-binding protein-associated factor	0.17751
Contig00080	SJCHGC00495	Aldose reductase	0.179499
Contig00084	SJCHGC00511	Cathepsin F	0.293568
Contig00086	SJCHGC00519	Tropomyosin OS=Schistosoma japonicum	0.440445
Contig00088	SJCHGC00527	NTL	0.457197
Contig00092	SJCHGC00539	Ankyrin repeat and LEM domain-containing protein 2	0.31233
Contig00093	SJCHGC00542	Glucose-fructose oxidoreductase domain-containing protein 1	0.465007
Contig00094	SJCHGC00546	Collagen alpha-2(I) chain	0.289049
Contig00096	SJCHGC00551	Solute carrier family 25 member 40	0.422657
Contig00098	SJCHGC00558	NTL	0.429027
Contig00099	SJCHGC00560	Serpin B6 OS=Macaca fascicularis	0.310462
Contig00100	SJCHGC00563	NADH dehydrogenase [ubiquinone] 1 beta subcomplex subunit 11, mitochondrial	0.373242
Contig00102	SJCHGC00569	Pseudouridylate synthase 7 homolog	0.466127
Contig00104	SJCHGC00575	40S ribosomal protein S11	0.495354
Contig00105	SJCHGC00580	RWD domain-containing protein 1	0.392977
Contig00107	SJCHGC00584	CD63 antigen	0.174969
Contig00109	SJCHGC00591	Polypyrimidine tract-binding protein 2 OS=Rattus norvegicus	0.307021
Contig00110	SJCHGC00594	Actin-related protein 2/3 complex subunit 5	0.485497
Contig00111	SJCHGC00596	Transmembrane protein 66	0.231825
Contig00115	SJCHGC00609	UPF0635 protein C6orf134 homolog	0.45027
Contig00118	SJCHGC00617	V-type proton ATPase 116 kDa subunit a isoform 1	0.492107
Contig00120	SJCHGC00623	RNA-binding protein 4	0.344888
Contig00121	SJCHGC00626	Serine/threonine-protein phosphatase 2A regulatory subunit B	0.312281
Contig00122	SJCHGC00633	Bax inhibitor 1	0.315404
Contig00123	SJCHGC00634	NTL	0.313925
Contig00124	SJCHGC00635	Basigin OS=Homo sapiens	0.263907
Contig00125	SJCHGC00641	Vesicle transport through interaction with t-SNAREs homolog 1A	0.460763
Contig00128	SJCHGC00653	Probable citrate synthase 1, mitochondrial	0.331022
Contig00130	SJCHGC00659	PQ-loop repeat-containing protein 1	0.205754
Contig00132	SJCHGC00665	Troponin T, skeletal muscle	0.491671
Contig00133	SJCHGC00668	Major facilitator superfamily domain-containing protein 1	0.296386
Contig00135	SJCHGC00675	28 kDa integral membrane protein	0.382119
Contig00138	SJCHGC00683	Carbonyl reductase [NADPH] 1	0.39741
Contig00140	SJCHGC00690	Thymosin beta	0.371503
Contig00143	SJCHGC00698	Glucose-6-phosphate isomerase	0.234491
Contig00144	SJCHGC00702	Geranylgeranyl pyrophosphate synthetase	0.436704
Contig00145	SJCHGC00704	Elongation factor 1-delta	0.410187
Contig00146	SJCHGC00707	Vacuolar protein sorting-associating protein 4B	0.431071
Contig00150	SJCHGC00720	Ubiquitin-conjugating enzyme E2 D4	0.493676
Contig00152	SJCHGC00725	Glutamate [NMDA] receptor subunit 3A	0.240002
Contig00153	SJCHGC00728	Pleckstrin homology domain-containing family B member 2 OS=Pongo abelii GN=PLEKHB2 PE=2 SV=1	0.338427
Contig00155	SJCHGC00735	AN1-type zinc finger protein 6	0.334172
Contig00163	SJCHGC00759	Lin-7 homolog C	0.461093
Contig00165	SJCHGC00764	Diphthamide biosynthesis protein 2	0.233066
Contig00166	SJCHGC00765	Diphthamide biosynthesis protein 2	0.395911
Contig00170	SJCHGC00776	Poly(ADP-ribose) glycohydrolase	0.472085
Contig00173	SJCHGC00785	Ribonuclease Z, chloroplastic	0.490431
Contig00177	SJCHGC00800	Caspase-3	0.470817
Contig00178	SJCHGC00805	Syntenin-2	0.40003
Contig00182	SJCHGC00815	Selenocysteine-specific elongation factor OS=Homo sapiens	0.437008
Contig00187	SJCHGC00830	UPF0586 protein C9orf41 homolog	0.494421
Contig00188	SJCHGC00833	Phosducin-like protein OS=Bos taurus	0.467373
Contig00190	SJCHGC00839	Cytochrome b ascorbate-dependent protein 3	0.469717
Contig00191	SJCHGC00842	NTL	0.453591
Contig00192	SJCHGC00845	Annexin A7	0.423665
Contig00193	SJCHGC00848	Dolichyl-diphosphooligosaccharide--protein glycosyltransferase subunit 1	0.171098
Contig00202	SJCHGC00869	GDP-L-fucose synthetase	0.491475
Contig00203	SJCHGC00871	ATP synthase subunit gamma	0.389214
Contig00207	SJCHGC00879	Transmembrane emp24 domain-containing protein 10	0.288163
Contig00209	SJCHGC00883	Uncharacterized protein	0.335796
Contig00210	SJCHGC00886	Protein FAM50 homolog	0.449973
Contig00212	SJCHGC00890	Ubiquitin-associated protein 2-like	0.486767
Contig00213	SJCHGC00891	5'-AMP-activated protein kinase subunit beta-2	0.306871
Contig00215	SJCHGC00895	Molybdenum cofactor synthesis protein 3 OS=Mus musculus	0.494768
Contig00218	SJCHGC00901	Alanyl-tRNA synthetase, mitochondrial	0.3838
Contig00219	SJCHGC00903	Protein arginine N-methyltransferase	0.370206
Contig00221	SJCHGC00908	RNA polymerase II-associated protein 3	0.31168
Contig00222	SJCHGC00909	Mortality factor 4-like protein 1	0.395407
Contig00225	SJCHGC00915	3-phosphoinositide-dependent protein kinase 1	0.311499
Contig00226	SJCHGC00919	NEDD8-activating enzyme E1 catalytic subunit OS=Rattus norvegicus	0.390146
Contig00227	SJCHGC00921	RNA-binding protein 12	0.162804
Contig00228	SJCHGC00923	RuvB-like 1	0.360346
Contig00229	SJCHGC00925	Envelope glycoprotein gp160 OS=Human immunodeficiency virus type 1	0.469834
Contig00230	SJCHGC00927	NTL	0.377068
Contig00231	SJCHGC00930	Calumenin	0.351427
Contig00232	SJCHGC00931	Guanine nucleotide-binding protein G(i) subunit alpha OS=Helisoma trivolvis	0.294417
Contig00233	SJCHGC00933	Cullin-4A	0.14845
Contig00234	SJCHGC00935	Coproporphyrinogen III oxidase, mitochondrial	0.382086
Contig00235	SJCHGC00939	Nucleolin OS=Gallus gallus	0.49855
Contig00236	SJCHGC00941	Phosphoribosyl pyrophosphate synthetase-associated protein 2	0.223707
Contig00238	SJCHGC00945	Poly [ADP-ribose] polymerase 1	0.374059
Contig00239	SJCHGC00947	Tetratricopeptide repeat protein 16	0.25846
Contig00240	SJCHGC00949	DNA mismatch repair protein MSH2	0.292345
Contig00242	SJCHGC00953	Clathrin light chain A	0.424396
Contig00243	SJCHGC00956	Ras-related GTP-binding protein A	0.359771
Contig00245	SJCHGC00959	CAP-Gly domain-containing linker protein 1	0.473286
Contig00247	SJCHGC00963	S-adenosylmethionine synthetase isoform type-2	0.370483
Contig00248	SJCHGC00965	Collagen alpha-2(I) chain	0.28897
Contig00249	SJCHGC00967	Deoxyribonuclease-2-beta	0.2445
Contig00252	SJCHGC00973	Tumor protein D52 OS=Homo sapiens	0.391463
Contig00253	SJCHGC00975	Chromosomal replication initiator protein dnaA	0.48056
Contig00255	SJCHGC00979	ADP-ribosylation factor GTPase-activating protein 1	0.22463
Contig00259	SJCHGC00988	Tubulin-specific chaperone D	0.477354
Contig00264	SJCHGC00998	WD repeat-containing protein 53	0.390221
Contig00265	SJCHGC00999	Transgelin	0.418167
Contig00267	SJCHGC01003	Protein BCCIP homolog	0.34044
Contig00268	SJCHGC01006	Taste receptor type 2 member 120	0.478536
Contig00269	SJCHGC01007	Uncharacterized protein	0.48516
Contig00275	SJCHGC01019	D-beta-hydroxybutyrate dehydrogenase, mitochondrial	0.452939
Contig00276	SJCHGC01021	UPF0366 protein C11orf67 homolog	0.358832
Contig00280	SJCHGC01029	Pinin	0.469821
Contig00281	SJCHGC01032	WD repeat-containing protein 13	0.222475
Contig00283	SJCHGC01035	Splicing factor, arginine/serine-rich 10	0.421194
Contig00285	SJCHGC01039	Signal recognition particle 68 kDa protein	0.189982
Contig00288	SJCHGC01046	NTL	0.390507
Contig00289	SJCHGC01048	Probable splicing factor, arginine/serine-rich 7	0.203163
Contig00290	SJCHGC01049	Uncharacterized protein	0.38257
Contig00291	SJCHGC01051	Ubiquitin-conjugating enzyme E2 R2	0.226696
Contig00294	SJCHGC01057	Transketolase	0.176106
Contig00295	SJCHGC01061	Kv channel-interacting protein 4	0.310157
Contig00298	SJCHGC01067	Thymidylate synthase	0.310078
Contig00301	SJCHGC01075	Receptor expression-enhancing protein 6	0.293032
Contig00306	SJCHGC01083	F-actin-capping protein subunit alpha-2	0.381282
Contig00307	SJCHGC01085	DnaJ homolog subfamily A member 1	0.394407
Contig00308	SJCHGC01087	Serine/threonine-protein kinase 16	0.443663
Contig00309	SJCHGC01089	Probable nicotinate phosphoribosyltransferase OS=Schizosaccharomyces pombe	0.230107
Contig00311	SJCHGC01093	RIIa domain-containing protein ENSP00000357824 homolog	0.36882
Contig00323	SJCHGC01119	Serine-rich adhesin for platelets	0.360912
Contig00324	SJCHGC01121	Protein transport protein Sec23A	0.366832
Contig00327	SJCHGC01133	Dual specificity protein phosphatase 23	0.438288
Contig00328	SJCHGC01134	Dual specificity protein phosphatase 23	0.441858
Contig00329	SJCHGC01135	Cell wall protein DAN1	0.439899
Contig00331	SJCHGC01139	Breast cancer metastasis-suppressor 1 homolog	0.389089
Contig00333	SJCHGC01143	Probable histone H2A.1	0.36421
Contig00336	SJCHGC01149	Retinol dehydrogenase 14	0.468756
Contig00337	SJCHGC01152	Probable RNA-binding protein EIF1AD	0.423757
Contig00339	SJCHGC01155	NIL	0.350352
Contig00340	SJCHGC01158	ATP-dependent RNA helicase DDX24	0.429589
Contig00341	SJCHGC01159	Sjoegren syndrome/scleroderma autoantigen 1	0.284113
Contig00348	SJCHGC01173	Vacuolar protein sorting-associated protein 29	0.43345
Contig00349	SJCHGC01176	UPF0041 protein R07E5.13	0.453535
Contig00352	SJCHGC01182	Ubiquitin carboxyl-terminal hydrolase 48	0.321816
Contig00354	SJCHGC01185	Adaptin ear-binding coat-associated protein 1	0.401546
Contig00357	SJCHGC01191	Tryptophanyl-tRNA synthetase	0.211275
Contig00362	SJCHGC01203	Coiled-coil domain-containing protein 124-A	0.314352
Contig00363	SJCHGC01205	Dehydrodolichyl diphosphate synthase	0.27468
Contig00365	SJCHGC01209	25 kDa integral membrane protein	0.468886
Contig00368	SJCHGC01215	UPF0160 protein MYG1	0.402639
Contig00369	SJCHGC01217	Autophagy-related protein 16-1	0.487624
Contig00370	SJCHGC01218	Autophagy-related protein 16	0.330509
Contig00376	SJCHGC01231	Translation initiation factor IF-2, chloroplastic OS=Guillardia theta	0.400323
Contig00378	SJCHGC01235	Tryptophan 5-hydroxylase 2	0.397691
Contig00381	SJCHGC01242	60S ribosomal protein L30	0.436323
Contig00383	SJCHGC01246	NTL	0.35891
Contig00389	SJCHGC01257	Glyoxalase domain-containing protein 4	0.380276
Contig00390	SJCHGC01259	DnaJ homolog subfamily C member 12	0.391321
Contig00391	SJCHGC01261	Nucleolar phosphoprotein p130	0.317874
Contig00393	SJCHGC01266	Betaine aldehyde dehydrogenase	0.221844
Contig00395	SJCHGC01269	Syntaxin-16	0.309474
Contig00398	SJCHGC01276	40S ribosomal protein S3a	0.485902
Contig00400	SJCHGC01279	Ubiquitin domain-containing protein UBFD1	0.361827
Contig00403	SJCHGC01287	Platelet-activating factor acetylhydrolase IB subunit beta OS=Homo sapiens GN=PAFAH1B2 PE=1 SV=1	0.369301
Contig00406	SJCHGC01293	LIM domain-containing protein G	0.439754
Contig00407	SJCHGC01295	Protein Jumonji	0.264636
Contig00410	SJCHGC01308	AN1-type zinc finger protein 2A	0.380415
Contig00411	SJCHGC01309	Zinc finger protein 91	0.40686
Contig00417	SJCHGC01319	Casein kinase II subunit beta	0.438876
Contig00418	SJCHGC01322	Inositol hexakisphosphate and diphosphoinositol-pentakisphosphate kinase 1	0.485418
Contig00421	SJCHGC01331	NIL	0.444845
Contig00422	SJCHGC01333	Protein LITAF homolog	0.245931
Contig00424	SJCHGC01338	Serine/threonine-protein phosphatase 2A catalytic subunit alpha isoform	0.336712
Contig00426	SJCHGC01341	Polycomb group RING finger protein 3	0.356071
Contig00427	SJCHGC01343	STIP1 homology and U box-containing protein 1	0.329954
Contig00428	SJCHGC01345	3-oxo-5-alpha-steroid 4-dehydrogenase 3	0.318748
Contig00429	SJCHGC01349	Hypoxia up-regulated protein 1	0.370421
Contig00431	SJCHGC01355	Pyruvate dehydrogenase E1 component subunit alpha type II, mitochondrial (Fragment)	0.414753
Contig00434	SJCHGC01363	Uncharacterized protein	0.379551
Contig00435	SJCHGC01365	Mitochondrial uncoupling protein 2	0.416724
Contig00437	SJCHGC01369	TAR DNA-binding protein 43	0.371865
Contig00438	SJCHGC01371	NTL	0.216204
Contig00439	SJCHGC01375	Triosephosphate isomerase	0.383471
Contig00440	SJCHGC01378	40S ribosomal protein S15	0.414234
Contig00442	SJCHGC01381	Thymidylate kinase OS=Homo sapiens	0.369874
Contig00443	SJCHGC01383	Cell division cycle protein 123 homolog	0.441327
Contig00444	SJCHGC01384	Cell division cycle protein 123 homolog	0.434744
Contig00447	SJCHGC01390	Probable cytosol aminopeptidase OS=Helicobacter hepaticus	0.448604
Contig00448	SJCHGC01391	FK506-binding protein 4	0.455369
Contig00451	SJCHGC01397	Endothelin-converting enzyme 2	0.337474
Contig00461	SJCHGC01417	Homocysteine-responsive endoplasmic reticulum-resident ubiquitin-like domain member 2 protein	0.428233
Contig00464	SJCHGC01423	Activator of 90 kDa heat shock protein ATPase homolog 1	0.449017
Contig00466	SJCHGC01427	RNA pseudouridylate synthase domain-containing protein 4	0.463556
Contig00468	SJCHGC01431	Oxidoreductase HTATIP2	0.345226
Contig00470	SJCHGC01436	Tektin-5	0.171699
Contig00472	SJCHGC01439	Protein lunapark	0.154953
Contig00475	SJCHGC01443	U1 small nuclear ribonucleoprotein C	0.430883
Contig00479	SJCHGC01451	Mitochondrial deoxynucleotide carrier	0.195382
Contig00480	SJCHGC01453	Selenocysteine-specific elongation factor	0.419294
Contig00481	SJCHGC01455	mRNA cap guanine-N7 methyltransferase OS=Macaca fascicularis	0.446913
Contig00482	SJCHGC01456	mRNA cap guanine-N7 methyltransferase OS=Danio rerio1	0.282074
Contig00487	SJCHGC01465	Serine beta-lactamase-like protein LACTB, mitochondrial OS=Mus musculus	0.363122
Contig00492	SJCHGC01473	V-type proton ATPase 16 kDa proteolipid subunit	0.413661
Contig00495	SJCHGC01479	Charged multivesicular body protein 2a	0.370461
Contig00503	SJCHGC01498	Inhibitor of growth protein 3	0.212406
Contig00505	SJCHGC01504	Casein kinase II subunit beta	0.234697
Contig00506	SJCHGC01506	Activated RNA polymerase II transcriptional coactivator p15	0.490044
Contig00508	SJCHGC01511	THO complex subunit 4	0.331441
Contig00510	SJCHGC01514	Putative flagella-related protein D	0.331088
Contig00512	SJCHGC01517	Zinc finger Ran-binding domain-containing protein 2	0.385939
Contig00514	SJCHGC01525	Estradiol 17-beta-dehydrogenase 12	0.413072
Contig00515	SJCHGC01528	TIM21-like protein, mitochondrial	0.370519
Contig00518	SJCHGC01533	Eukaryotic translation initiation factor 5A-1	0.471414
Contig00520	SJCHGC01537	Dihydrolipoyl dehydrogenase	0.151457
Contig00522	SJCHGC01541	ATP-dependent RNA helicase DDX54	0.307192
Contig00530	SJCHGC01559	Uracil-DNA glycosylase	0.340012
Contig00538	SJCHGC01577	Annexin A5	0.358112
Contig00539	SJCHGC01579	Uncharacterized protein	0.447867
Contig00541	SJCHGC01583	Glutaminyl-tRNA synthetase	0.353616
Contig00542	SJCHGC01585	Eukaryotic translation initiation factor 3 subunit E OS=Rattus norvegicus	0.330474
Contig00544	SJCHGC01589	NIL	0.442041
Contig00550	SJCHGC01605	NudC domain-containing protein 1 OS=Homo sapiens GN=NUDCD1 PE=2 SV=1	0.465228
Contig00552	SJCHGC01611	NTL	0.419484
Contig00556	SJCHGC01619	Surfeit locus protein 1 OS=Rattus norvegicus	0.396521
Contig00557	SJCHGC01620	Surfeit locus protein 1 OS=Mus musculus	0.363044
Contig00558	SJCHGC01621	Cytochrome b-c1 complex subunit 2, mitochondrial	0.40394
Contig00562	SJCHGC01630	26S protease regulatory subunit 6B	0.420466
Contig00564	SJCHGC01633	ATPase family AAA domain-containing protein 1	0.380121
Contig00569	SJCHGC01643	Charged multivesicular body protein 2b	0.489516
Contig00573	SJCHGC01651	60S ribosomal protein L28	0.467822
Contig00575	SJCHGC01656	UPF0279 protein C14orf129	0.421054
Contig00576	SJCHGC01657	Phospholipase A-2-activating protein	0.350563
Contig00579	SJCHGC01663	Glycerol-3-phosphate dehydrogenase [NAD+], cytoplasmic	0.45457
Contig00580	SJCHGC01665	NADH dehydrogenase [ubiquinone] flavoprotein 1, mitochondrial	0.406615
Contig00582	SJCHGC01669	Guanine nucleotide-binding protein subunit beta-2-like 1	0.429563
Contig00583	SJCHGC01671	Vacuolar-sorting protein SNF8	0.308121
Contig00587	SJCHGC01679	Eukaryotic peptide chain release factor GTP-binding subunit ERF3A	0.296009
Contig00588	SJCHGC01681	Translationally-controlled tumor protein homolog (Fragment)	0.349358
Contig00591	SJCHGC01687	Vesicle transport protein SFT2B	0.288786
Contig00594	SJCHGC01693	UPF0424 protein C1orf128 homolog	0.240773
Contig00598	SJCHGC01701	Dynactin subunit 2-A	0.418246
Contig00599	SJCHGC01703	Mitochondrial import receptor subunit TOM22 homolog	0.241667
Contig00600	SJCHGC01705	Dolichyldiphosphatase 1	0.490151
Contig00602	SJCHGC01710	Biotin--protein ligase	0.30344
Contig00603	SJCHGC01711	Cytochrome c oxidase subunit 5B, mitochondrial	0.400072
Contig00605	SJCHGC01715	Uncharacterized protein	0.270747
Contig00607	SJCHGC01721	tRNA 2'-phosphotransferase 1	0.298645
Contig00608	SJCHGC01723	Voltage-dependent anion-selective channel protein 1	0.330093
Contig00609	SJCHGC01726	Serine-aspartate repeat-containing protein D	0.324987
Contig00612	SJCHGC01731	Transmembrane 9 superfamily member 4	0.409195
Contig00613	SJCHGC01735	NTL	0.294585
Contig00615	SJCHGC01741	NTL	0.359116
Contig00616	SJCHGC01743	Dolichyl-diphosphooligosaccharide--protein glycosyltransferase	0.214923
Contig00617	SJCHGC01745	14-3-3 protein beta/alpha-B	0.458915
Contig00619	SJCHGC01749	Translocon-associated protein subunit alpha	0.416622
Contig00621	SJCHGC01753	Dipeptidyl-peptidase 1	0.355481
Contig00622	SJCHGC01755	14-3-3 protein beta/alpha	0.479873
Contig00624	SJCHGC01759	14-3-3-like protein 2	0.252724
Contig00626	SJCHGC01765	26S proteasome non-ATPase regulatory subunit 6	0.330407
Contig00627	SJCHGC01768	Protein BUD31 homolog	0.375832
Contig00629	SJCHGC01771	2,3-bisphosphoglycerate-dependent phosphoglycerate mutase	0.442517
Contig00633	SJCHGC01781	Phosducin-like protein 3 OS=Pongo abelii	0.425967
Contig00635	SJCHGC01787	E2F-associated phosphoprotein	0.418593
Contig00636	SJCHGC01789	PCI domain-containing protein 2	0.488241
Contig00637	SJCHGC01791	Thymidine phosphorylase	0.206302
Contig00638	SJCHGC01792	NIL	0.212101
Contig00639	SJCHGC01793	39S ribosomal protein L3	0.398903
Contig00640	SJCHGC01795	Programmed cell death protein 6	0.469048
Contig00641	SJCHGC01797	Mannose-6-phosphate isomerase	0.379983
Contig00643	SJCHGC01801	mRNA turnover protein 4 homolog	0.365148
Contig00645	SJCHGC01805	UDP-N-acetylglucosamine--dolichyl-phosphate N-acetylglucosaminephosphotransferase	0.281041
Contig00647	SJCHGC01809	Calpain-A	0.493862
Contig00648	SJCHGC01813	Beta-1,4-galactosyltransferase 2	0.493284
Contig00651	SJCHGC01821	Iron/zinc purple acid phosphatase-like protein	0.190974
Contig00652	SJCHGC01823	26S proteasome non-ATPase regulatory subunit 4	0.426913
Contig00654	SJCHGC01827	NTL	0.39258
Contig00656	SJCHGC01831	Endophilin-A2	0.391597
Contig00659	SJCHGC01839	Peptidase inhibitor 16 OS=Bos taurus GN=PI16 PE=2 SV=1	0.270674
Contig00662	SJCHGC01845	Uncharacterized protein	0.415349
Contig00664	SJCHGC01849	Poly(U)-binding-splicing factor PUF60-B	0.442842
Contig00666	SJCHGC01853	NTL	0.250043
Contig00668	SJCHGC01857	Serpin B10	0.126887
Contig00670	SJCHGC01863	Calponin-3	0.267305
Contig00671	SJCHGC01866	Ly-6/neurotoxin-like protein 1	0.417152
Contig00672	SJCHGC01867	Uncharacterized protein	0.39734
Contig00673	SJCHGC01869	Proactivator polypeptide OS=Homo sapiens	0.226728
Contig00677	SJCHGC01877	28S ribosomal protein S12, mitochondrial	0.437507
Contig00680	SJCHGC01883	Annexin A11	0.266631
Contig00684	SJCHGC01892	SPX and EXS domain-containing protein 5	0.373049
Contig00686	SJCHGC01895	Tryptase	0.178468
Contig00688	SJCHGC01899	Proactivator polypeptide	0.128568
Contig00689	SJCHGC01901	Charged multivesicular body protein 3	0.392687
Contig00691	SJCHGC01905	Hemoglobinase	0.0493887
Contig00698	SJCHGC01922	Protein lunapark-1	0.193774
Contig00699	SJCHGC01924	Tumor protein D52	0.202696
Contig00700	SJCHGC01925	Plastin-2 OS=Mus musculus GN=Lcp1 PE=1 SV=4	0.404153
Contig00703	SJCHGC01931	Charged multivesicular body protein 4b	0.407078
Contig00704	SJCHGC01934	RNA exonuclease 1 homolog	0.280401
Contig00705	SJCHGC01935	Far upstream element-binding protein 2	0.155055
Contig00706	SJCHGC01937	Interferon-related developmental regulator 1	0.326432
Contig00709	SJCHGC01943	Protein FAM109B	0.375017
Contig00712	SJCHGC01949	TP53RK-binding protein	0.279012
Contig00715	SJCHGC01952	40S ribosomal protein S8	0.456813
Contig00720	SJCHGC01962	Far upstream element-binding protein 1	0.390865
Contig00723	SJCHGC01966	SH3 domain-binding glutamic acid-rich-like protein	0.476641
Contig00726	SJCHGC01970	Serine/threonine-protein kinase MARK1	0.411735
Contig00728	SJCHGC01974	Transcription initiation factor TFIID subunit 12	0.30552
Contig00737	SJCHGC01983	UPF0420 protein	0.392259
Contig00739	SJCHGC01985	Plastin-2	0.181191
Contig00745	SJCHGC01993	Citrate synthase, mitochondrial	0.161739
Contig00746	SJCHGC01994	Transcription regulatory protein SNF12	0.139254
Contig00750	SJCHGC01999	PDZ and LIM domain protein 7	0.415633
Contig00751	SJCHGC02000	Antigen Sm21.7	0.181133
Contig00758	SJCHGC02008	Antigen 10-3	0.393947
Contig00759	SJCHGC02009	GPI mannosyltransferase 3	0.35619
Contig00760	SJCHGC02012	Putative membrane protein ycf1 OS=Psilotum nudum	0.310652
Contig00761	SJCHGC02013	GATA zinc finger domain-containing protein	0.178921
Contig00765	SJCHGC02018	Protein NDRG1-A	0.368288
Contig00767	SJCHGC02020	Annexin A7	0.287965
Contig00768	SJCHGC02021	Ectonucleotide pyrophosphatase/phosphodiesterase family member 4	0.272732
Contig00769	SJCHGC02022	Extracellular matrix-binding protein ebh	0.145848
Contig00771	SJCHGC02024	Acidic leucine-rich nuclear phosphoprotein 32 family member A	0.410691
Contig00772	SJCHGC02025	Pro-Pol polyprotein OS=Simian foamy virus type 3 (strain LK3)	0.350345
Contig00779	SJCHGC02033	Cell cycle protein gpsB	0.490496
Contig00785	SJCHGC02039	Serpin B6 OS=Mus musculus	0.334235
Contig00801	SJCHGC02057	Heat shock protein 83	0.0727595
Contig00805	SJCHGC02061	31 kDa integral membrane protein	0.446979
Contig00807	SJCHGC02063	Uncharacterized protein	0.209778
Contig00811	SJCHGC02068	Molybdenum cofactor synthesis protein 3	0.396109
Contig00813	SJCHGC02072	Glycoprotein-N-acetylgalactosamine 3-beta-galactosyltransferase 1	0.325989
Contig00824	SJCHGC02083	Protein bolA	0.482241
Contig00827	SJCHGC02087	Signal peptidase complex subunit 3	0.24177
Contig00828	SJCHGC02089	NTL	0.296374
Contig00829	SJCHGC02090	Synaptobrevin	0.196935
Contig00830	SJCHGC02091	NTL	0.259053
Contig00831	SJCHGC02092	Synaptobrevin	0.251528
Contig00832	SJCHGC02094	Tumor necrosis factor, alpha-induced protein 8	0.299166
Contig00833	SJCHGC02096	Putative transcription factor capicua	0.488446
Contig00838	SJCHGC02101	DNA topoisomerase 3	0.336098
Contig00839	SJCHGC02102	Cysteine-rich hydrophobic domain 1 protein	0.359507
Contig00842	SJCHGC02106	Atlastin-2	0.257672
Contig00843	SJCHGC02107	Uncharacterized 8.5 kDa protein	0.159361
Contig00844	SJCHGC02108	Receptor-type tyrosine-protein phosphatase gamma	0.286856
Contig00847	SJCHGC02111	NTL	0.400002
Contig00852	SJCHGC02117	Serine-rich adhesin for platelets OS=Staphylococcus aureus	0.466202
Contig00858	SJCHGC02124	Phosphoribosyltransferase domain-containing protein 1 OS=Xenopus tropicalis	0.332232
Contig00861	SJCHGC02129	Putative phosphatidate cytidylyltransferase	0.236698
Contig00862	SJCHGC02130	Ribosome-recycling factor	0.285785
Contig00869	SJCHGC02139	Phosphatidylinositol N-acetylglucosaminyltransferase subunit Q	0.218309
Contig00871	SJCHGC02141	Ribosome biogenesis regulatory protein homolog	0.29545
Contig00872	SJCHGC02142	Solute carrier family 35 member F1 OS=Homo sapiens	0.353202
Contig00873	SJCHGC02143	Presenilin-A	0.483991
Contig00875	SJCHGC02145	Proteasome assembly chaperone 2	0.48065
Contig00876	SJCHGC02147	Dipeptidyl-peptidase 2	0.342717
Contig00877	SJCHGC02149	Neural cell adhesion molecule L1-like protein OS=Mus musculus	0.383584
Contig00879	SJCHGC02151	Protein RSM22 homolog, mitochondrial	0.367607
Contig00883	SJCHGC02155	Protein BAT4 homolog	0.411937
Contig00887	SJCHGC02161	Thioredoxin-like protein 1	0.352533
Contig00892	SJCHGC02167	LETM1 domain-containing protein 1	0.477471
Contig00893	SJCHGC02168	NIL	0.479073
Contig00895	SJCHGC02170	GDP-mannose 4,6 dehydratase 1	0.264884
Contig00898	SJCHGC02174	E3 ubiquitin-protein ligase RNF25	0.382372
Contig00899	SJCHGC02175	Eukaryotic translation initiation factor 1A, Y-chromosomal	0.446569
Contig00900	SJCHGC02176	Eukaryotic translation initiation factor 1A, Y-chromosomal	0.445845
Contig00901	SJCHGC02177	AFG3-like protein 2	0.457724
Contig00902	SJCHGC02179	AFG3-like protein 2	0.427607
Contig00904	SJCHGC02181	Protein kinase 4 (Fragment)	0.329162
Contig00908	SJCHGC02185	mTERF domain-containing protein 1, mitochondrial	0.492529
Contig00909	SJCHGC02186	Ceramide kinase	0.435185
Contig00910	SJCHGC02187	RING finger protein PFF0165c	0.438485
Contig00911	SJCHGC02188	Stationary phase protein 3	0.445982
Contig00912	SJCHGC02189	Probable palmitoyltransferase ZDHHC12 OS=Rattus norvegicus	0.293673
Contig00914	SJCHGC02191	Beta-catenin-like protein 1	0.379991
Contig00915	SJCHGC02192	Beta-catenin-like protein 1	0.339366
Contig00917	SJCHGC02194	Alpha-endosulfine	0.412722
Contig00923	SJCHGC02200	Seryl-tRNA synthetase, cytoplasmic	0.318534
Contig00924	SJCHGC02202	Proteasome-associated protein ECM29 homolog	0.279378
Contig00925	SJCHGC02203	J domain-containing protein	0.422835
Contig00927	SJCHGC02205	Peptide methionine sulfoxide reductase msrB OS=Bradyrhizobium japonicum GN=msrB PE=3 SV=1	0.440957
Contig00930	SJCHGC02208	Pyrroline-5-carboxylate reductase	0.302757
Contig00931	SJCHGC02209	Pyrroline-5-carboxylate reductase 3	0.39557
Contig00932	SJCHGC02210	Charged multivesicular body protein	0.214938
Contig00936	SJCHGC02215	Hypoxia up-regulated protein	0.14157
Contig00937	SJCHGC02216	Homocysteine-responsive endoplasmic reticulum-resident ubiquitin-like domain member 2 protein	0.408018
Contig00941	SJCHGC02221	Eukaryotic translation initiation factor 4E	0.359727
Contig00945	SJCHGC02225	85 kDa calcium-independent phospholipase A2	0.284658
Contig00946	SJCHGC02226	Leucine carboxyl methyltransferase 1	0.347812
Contig00948	SJCHGC02230	Carbohydrate kinase domain-containing protein	0.200683
Contig00959	SJCHGC02243	Dynein light chain Tctex-type 1	0.402881
Contig00961	SJCHGC02245	Enhancer of polycomb homolog 1	0.201113
Contig00963	SJCHGC02247	Calcium-binding mitochondrial carrier protein	0.318914
Contig00967	SJCHGC02251	Putative universal stress protein SAR1788 OS=Staphylococcus aureus (strain MRSA252)	0.448691
Contig00968	SJCHGC02252	Cysteine string protein	0.406526
Contig00970	SJCHGC02254	Disabled homolog 2	0.41359
Contig00972	SJCHGC02256	Rab GDP dissociation inhibitor alpha	0.181698
Contig00973	SJCHGC02257	Hypoxanthine-guanine phosphoribosyltransferase	0.346691
Contig00976	SJCHGC02260	UPF0293 protein	0.213456
Contig00978	SJCHGC02262	RING finger and transmembrane domain-containing protein 1	0.454981
Contig00980	SJCHGC02264	26S proteasome non-ATPase regulatory subunit 4	0.197683
Contig00983	SJCHGC02268	Craniofacial development protein 1	0.314656
Contig00984	SJCHGC02269	Eukaryotic translation initiation factor 3 subunit C	0.358556
Contig00985	SJCHGC02270	Eukaryotic translation initiation factor 3 subunit C	0.297887
Contig00986	SJCHGC02271	DNA repair protein RAD50	0.218135
Contig00989	SJCHGC02274	L-lactate dehydrogenase B chain OS=Anguilla rostrata	0.445435
Contig00990	SJCHGC02275	Reticulon-1 OS=Pan troglodytes	0.476946
Contig00991	SJCHGC02276	Ectonucleoside triphosphate diphosphohydrolase 6	0.329222
Contig00992	SJCHGC02277	NTL	0.495722
Contig00993	SJCHGC02278	Soma ferritin OS=Lymnaea stagnalis	0.376945
Contig01000	SJCHGC02286	Mitogen-activated protein kinase 3	0.18147
Contig01001	SJCHGC02287	Tropomyosin-1 OS=Biomphalaria glabrata	0.266735
Contig01002	SJCHGC02288	Tropomyosin-1	0.204525
Contig01005	SJCHGC02291	Proactivator polypeptide-like 1	0.18397
Contig01007	SJCHGC02293	Uncharacterized protein	0.479339
Contig01011	SJCHGC02297	Protein YIPF1 OS=Rattus norvegicus	0.257434
Contig01012	SJCHGC02298	THO complex subunit 5 homolog A	0.254441
Contig01013	SJCHGC02299	Glutathione S-transferase omega-1	0.370719
Contig01014	SJCHGC02301	Uncharacterized protein	0.2785
Contig01017	SJCHGC02304	Nucleotide exchange factor SIL1 OS=Bos taurus GN=SIL1 PE=2 SV=1	0.295054
Contig01025	SJCHGC02312	UPF0464 protein C15orf44 homolog	0.359855
Contig01026	SJCHGC02313	Ribosome maturation protein SBDS	0.423376
Contig01028	SJCHGC02315	40S ribosomal protein S7	0.376888
Contig01029	SJCHGC02316	Probable protein-cysteine N-palmitoyltransferase porcupine	0.357287
Contig01030	SJCHGC02318	Probable RNA-binding protein 18	0.495836
Contig01031	SJCHGC02319	Uncharacterized protein	0.407115
Contig01032	SJCHGC02320	Vacuolar protein sorting-associated protein 13B	0.241944
Contig01033	SJCHGC02321	Presenilin-1	0.215833
Contig01034	SJCHGC02322	39S ribosomal protein L2	0.40227
Contig01035	SJCHGC02323	Protein ariadne-2 homolog	0.417942
Contig01038	SJCHGC02326	Dihydroorotate dehydrogenase, mitochondrial	0.479687
Contig01039	SJCHGC02328	SUMO-activating enzyme subunit 1	0.383688
Contig01040	SJCHGC02329	Arfaptin-1	0.28015
Contig01041	SJCHGC02330	Transmembrane protein 104	0.497906
Contig01042	SJCHGC02331	Vang-like protein 2	0.270025
Contig01043	SJCHGC02332	Secretory carrier-associated membrane protein 3	0.324019
Contig01046	SJCHGC02336	NTL	0.474649
Contig01048	SJCHGC02340	Malate synthase G OS=Bradyrhizobium sp. (strain ORS278)	0.388803
Contig01049	SJCHGC02341	BAG family molecular chaperone regulator	0.478738
Contig01051	SJCHGC02343	Coiled-coil domain-containing protein 44	0.325647
Contig01053	SJCHGC02345	Protein phosphatase 1 regulatory subunit SDS22	0.365306
Contig01054	SJCHGC02346	Phenylalanyl-tRNA synthetase alpha chain	0.494187
Contig01055	SJCHGC02348	Leucine-zipper-like transcriptional regulator 1	0.193276
Contig01057	SJCHGC02350	Mps one binder kinase activator-like 2	0.351415
Contig01059	SJCHGC02352	Cleft lip and palate transmembrane protein 1 homolog	0.313223
Contig01061	SJCHGC02354	DNA-directed RNA polymerase III subunit RPC6	0.335732
Contig01063	SJCHGC02356	Neuronal membrane glycoprotein M6-a	0.282033
Contig01064	SJCHGC02357	Nocturnin OS=Mus musculus	0.274262
Contig01065	SJCHGC02358	Disks large-associated protein 5	0.1867
Contig01067	SJCHGC02360	Cellular nucleic acid-binding protein	0.4468
Contig01068	SJCHGC02361	Cellular nucleic acid-binding protein	0.453116
Contig01069	SJCHGC02362	Dehydrogenase/reductase SDR family member 1	0.299338
Contig01072	SJCHGC02366	P30 adhesin OS=Mycoplasma pneumoniae	0.254388
Contig01073	SJCHGC02367	Nuclear hormone receptor family member nhr-5	0.241579
Contig01075	SJCHGC02369	Mps one binder kinase activator-like 2B	0.312681
Contig01076	SJCHGC02370	LIM domain kinase 1	0.212431
Contig01077	SJCHGC02371	Protein Peter pan	0.247664
Contig01078	SJCHGC02372	Small acidic protein	0.360339
Contig01079	SJCHGC02373	Vacuolar protein sorting-associated protein 26B	0.340224
Contig01080	SJCHGC02374	UPF0177 protein in abiGi 5'region	0.284859
Contig01084	SJCHGC02378	Presequence protease, mitochondrial	0.489104
Contig01086	SJCHGC02380	UPF0506 protein SJCHGC03144	0.314
Contig01087	SJCHGC02381	UPF0506 protein SJCHGC02380	0.274876
Contig01088	SJCHGC02383	Transmembrane protein 65	0.410733
Contig01089	SJCHGC02384	RWD domain-containing protein 4 OS=Rattus norvegicus	0.268795
Contig01090	SJCHGC02386	Elongation factor G OS=Clostridium kluyveri (strain ATCC 8527 / DSM 555 / NCIMB 10680)	0.41739
Contig01091	SJCHGC02387	Putative ankyrin repeat protein L289	0.343255
Contig01093	SJCHGC02390	Lysosome-associated membrane glycoprotein 1	0.130101
Contig01100	SJCHGC02397	Beta-galactosidase-1-like protein	0.186382
Contig01101	SJCHGC02398	Beta-galactosidase-1-like protein	0.262009
Contig01102	SJCHGC02399	Arginyl-tRNA synthetase	0.295322
Contig01104	SJCHGC02402	Otoferlin OS=Danio rerio	0.259506
Contig01109	SJCHGC02408	Ferric-chelate reductase 1	0.294424
Contig01110	SJCHGC02409	Pin2-interacting protein X1	0.266115
Contig01113	SJCHGC02412	Protein DDI1 homolog 2	0.206955
Contig01115	SJCHGC02414	Diphthamide biosynthesis protein 1	0.253009
Contig01119	SJCHGC02419	60S ribosomal protein L22	0.485322
Contig01120	SJCHGC02420	Protein IFH1 OS=Saccharomyces cerevisiae	0.341412
Contig01123	SJCHGC02424	Translation initiation factor IF-2	0.181413
Contig01124	SJCHGC02425	Translation initiation factor IF-2, chloroplastic OS=Arabidopsis thaliana	0.221974
Contig01130	SJCHGC02436	Alkylated DNA repair protein alkB homolog	0.434961
Contig01131	SJCHGC02437	Uncharacterized protein	0.445899
Contig01132	SJCHGC02438	Pre-mRNA-splicing factor ISY1 homolog	0.398522
Contig01133	SJCHGC02440	UPF0565 protein C2orf69 homolog	0.247552
Contig01134	SJCHGC02441	UPF0565 protein C2orf69 homolog	0.297298
Contig01136	SJCHGC02444	ATP-binding cassette sub-family E member 1	0.474785
Contig01137	SJCHGC02445	NTL	0.481546
Contig01140	SJCHGC02448	Iron-sulfur cluster assembly 1 homolog, mitochondrial	0.270143
Contig01142	SJCHGC02450	SET domain-containing protein 3	0.36945
Contig01143	SJCHGC02451	NTL	0.453327
Contig01147	SJCHGC02456	NMDA receptor-regulated protein 2	0.317482
Contig01152	SJCHGC02464	Cytosolic purine 5'-nucleotidase	0.463195
Contig01154	SJCHGC02466	MAX-interacting protein 1	0.119098
Contig01156	SJCHGC02468	Protein FAM125B OS=Mus musculus	0.431806
Contig01157	SJCHGC02469	Protein FAM125B OS=Mus musculus	0.46867
Contig01158	SJCHGC02470	Adducin-related protein 1	0.360619
Contig01163	SJCHGC02477	Sugar phosphate exchanger 2 OS=Xenopus tropicalis	0.231337
Contig01167	SJCHGC02482	MIT domain-containing protein 1	0.451355
Contig01174	SJCHGC02491	Transcription initiation factor IIA subunit 1	0.499581
Contig01175	SJCHGC02492	Protein SFRS12IP1 OS=Danio rerio	0.387235
Contig01177	SJCHGC02494	Bis(5'-adenosyl)-triphosphatase	0.495234
Contig01181	SJCHGC02498	Striatin	0.411398
Contig01182	SJCHGC02499	V-type proton ATPase subunit H	0.248387
Contig01183	SJCHGC02500	Dual specificity protein phosphatase 12	0.39338
Contig01184	SJCHGC02501	Dual specificity protein phosphatase 12	0.226146
Contig01186	SJCHGC02503	Glutamate [NMDA] receptor-associated protein 1	0.373582
Contig01189	SJCHGC02506	30S ribosomal protein S18	0.265339
Contig01196	SJCHGC02513	NIL	0.320517
Contig01200	SJCHGC02519	Three prime repair exonuclease 1 OS=Bos taurus	0.288874
Contig01201	SJCHGC02520	Three prime repair exonuclease 1 OS=Mus musculus	0.432477
Contig01204	SJCHGC02523	Neutral and basic amino acid transport protein rBAT	0.479862
Contig01205	SJCHGC02524	F-box/WD repeat-containing protein 7	0.477975
Contig01208	SJCHGC02527	Glucose-6-phosphate 1-dehydrogenase	0.376037
Contig01211	SJCHGC02531	Alpha-soluble NSF attachment protein	0.439986
Contig01213	SJCHGC02533	EH domain-containing protein 3	0.361008
Contig01214	SJCHGC02534	24 kDa integral membrane protein	0.457511
Contig01215	SJCHGC02535	Tetraspanin-3	0.469717
Contig01216	SJCHGC02536	Mitochondrial-processing peptidase subunit beta	0.383091
Contig01218	SJCHGC02538	High mobility group protein B2	0.346298
Contig01221	SJCHGC02541	Synaptotagmin-like protein 4	0.322555
Contig01222	SJCHGC02542	NudC domain-containing protein 3 OS=Pongo abelii GN=NUDCD3 PE=2 SV=1	0.442209
Contig01224	SJCHGC02545	Phospholipid scramblase 1	0.323979
Contig01225	SJCHGC02546	Phospholipid scramblase 1 OS=Mus musculus	0.368252
Contig01226	SJCHGC02547	Myosin-11	0.348108
Contig01229	SJCHGC02550	Putative ATP-dependent RNA helicase	0.203826
Contig01230	SJCHGC02551	NTL	0.396714
Contig01231	SJCHGC02553	Eukaryotic translation initiation factor 4H	0.382735
Contig01233	SJCHGC02555	Adenosylhomocysteinase B	0.143139
Contig01234	SJCHGC02556	Adenosylhomocysteinase	0.435077
Contig01235	SJCHGC02557	ADP-ribosylation factor	0.48179
Contig01244	SJCHGC02568	Prefoldin subunit 5 OS=Mus musculus	0.450434
Contig01245	SJCHGC02569	Prefoldin subunit 5 OS=Homo sapiens	0.401673
Contig01246	SJCHGC02570	Lethal(2) giant larvae protein homolog 1	0.243301
Contig01247	SJCHGC02571	Alpha-adducin	0.451656
Contig01248	SJCHGC02572	Disks large-associated protein 5	0.341274
Contig01251	SJCHGC02575	Ubiquitin-like domain-containing CTD phosphatase 1	0.291752
Contig01254	SJCHGC02579	EF-hand domain-containing family member A1	0.300695
Contig01257	SJCHGC02582	UDP-N-acetylglucosamine transporter	0.295997
Contig01269	SJCHGC02598	Probable G-protein coupled receptor 158	0.257947
Contig01271	SJCHGC02600	Integrin beta-like protein C	0.482668
Contig01280	SJCHGC02611	Sorting nexin-33 OS=Xenopus tropicalis	0.421675
Contig01281	SJCHGC02612	Ribosomal protein 63, mitochondrial OS=Homo sapiens	0.416432
Contig01282	SJCHGC02613	Uncharacterized 21.2 kDa protein in ycf23-apcF intergenic region	0.296492
Contig01283	SJCHGC02614	Putative N-acetylglucosamine-6-phosphate deacetylase	0.23897
Contig01285	SJCHGC02616	Calcium/calmodulin-dependent protein kinase type II delta chain	0.370776
Contig01290	SJCHGC02622	Microspherule protein 1	0.252747
Contig01298	SJCHGC02630	Developmentally-regulated GTP-binding protein 3	0.327003
Contig01299	SJCHGC02631	Developmentally-regulated GTP-binding protein 2	0.237137
Contig01303	SJCHGC02635	FACT complex subunit SSRP1 OS=Gallus gallus	0.268871
Contig01304	SJCHGC02636	FACT complex subunit SSRP1 OS=Mus musculus GN	0.323207
Contig01320	SJCHGC02657	Membrane-associated progesterone receptor component 2	0.237686
Contig01323	SJCHGC02660	Protein VTS1	0.339127
Contig01325	SJCHGC02662	NTL	0.450188
Contig01326	SJCHGC02664	Zinc finger CCCH domain-containing protein 12D	0.331572
Contig01327	SJCHGC02665	Endoplasmic reticulum vesicle protein 25	0.300461
Contig01328	SJCHGC02666	Suppressor of tumorigenicity protein 7	0.279216
Contig01329	SJCHGC02667	NTL	0.32604
Contig01336	SJCHGC02674	Nucleoporin nup211	0.166743
Contig01337	SJCHGC02675	Cell wall protein DAN4	0.304984
Contig01338	SJCHGC02676	Fem-3 mRNA-binding factor 1	0.408175
Contig01340	SJCHGC02678	Aminopeptidase N	0.323633
Contig01342	SJCHGC02680	Zinc finger protein ZPR1	0.298585
Contig01343	SJCHGC02681	Ubiquitin carboxyl-terminal hydrolase 14 OS=Mus musculus	0.33288
Contig01352	SJCHGC02690	UPF0406 protein C16orf57 homolog	0.4229
Contig01354	SJCHGC02692	Cell division protein kinase 10	0.232716
Contig01355	SJCHGC02693	Cell division protein kinase	0.125005
Contig01357	SJCHGC02695	Mannose-1-phosphate guanyltransferase beta	0.359221
Contig01358	SJCHGC02696	Clathrin light chain A	0.460263
Contig01359	SJCHGC02697	Clathrin heavy chain 1	0.415613
Contig01363	SJCHGC02704	Adenylate kinase cytosolic	0.443975
Contig01367	SJCHGC02708	Transcription factor 15	0.269276
Contig01369	SJCHGC02710	Mannosyl-oligosaccharide alpha-1,2-mannosidase isoform 1	0.311989
Contig01370	SJCHGC02711	Uncharacterized protein	0.400718
Contig01371	SJCHGC02713	Serine/threonine-protein phosphatase 2A	0.156991
Contig01376	SJCHGC02720	Glucose 1,6-bisphosphate synthase	0.491421
Contig01380	SJCHGC02724	UDP-3-O-[3-hydroxymyristoyl] glucosamine N-acyltransferase	0.386472
Contig01383	SJCHGC02727	Putative ATP-dependent Clp protease proteolytic subunit, mitochondrial	0.417549
Contig01384	SJCHGC02728	Small, acid-soluble spore protein gamma-type	0.332186
Contig01394	SJCHGC02738	Uncharacterized protein	0.211832
Contig01395	SJCHGC02739	1,4-alpha-glucan-branching enzyme	0.387402
Contig01404	SJCHGC02748	Protein pirA	0.383673
Contig01406	SJCHGC02750	Actin-related protein 2/3 complex subunit	0.376896
Contig01407	SJCHGC02751	Actin-related protein 2/3 complex subunit 3	0.411923
Contig01408	SJCHGC02752	NTL	0.414984
Contig01411	SJCHGC02755	NIL	0.489003
Contig01414	SJCHGC02758	Bromodomain adjacent to zinc finger domain protein 2A	0.331496
Contig01418	SJCHGC02762	1-acyl-sn-glycerol-3-phosphate acyltransferase theta-like	0.342194
Contig01419	SJCHGC02764	G patch domain-containing protein 1	0.337428
Contig01422	SJCHGC02767	NIL	0.233298
Contig01424	SJCHGC02769	Zinc finger protein 706	0.329427
Contig01425	SJCHGC02770	Zinc finger protein 706	0.344333
Contig01426	SJCHGC02771	Nogo-B receptor OS=Mus musculus	0.267366
Contig01429	SJCHGC02777	Ras-related protein Rab-6A	0.401575
Contig01430	SJCHGC02778	Uncharacterized protein	0.374249
Contig01431	SJCHGC02779	N(G),N(G)-dimethylarginine dimethylaminohydrolase 1 OS=Bos taurus	0.330808
Contig01432	SJCHGC02780	Putative uncharacterized protein	0.333433
Contig01433	SJCHGC02781	Translocation protein SEC62	0.347096
Contig01437	SJCHGC02786	Battenin	0.457561
Contig01439	SJCHGC02788	Transmembrane protein 165	0.342425
Contig01442	SJCHGC02791	Phosphomevalonate kinase	0.349979
Contig01444	SJCHGC02793	ADP,ATP carrier protein	0.333589
Contig01449	SJCHGC02798	Vesicle transport protein GOT1B	0.372468
Contig01450	SJCHGC02799	101 kDa malaria antigen	0.303019
Contig01451	SJCHGC02800	Probable cytochrome P450 525A1	0.242339
Contig01454	SJCHGC02803	Putative F-box/FBD/LRR-repeat protein At4g26350	0.281637
Contig01458	SJCHGC02807	Kazal-type serine protease inhibitor domain-containing protein 1	0.267449
Contig01459	SJCHGC02809	NIL	0.310287
Contig01464	SJCHGC02814	Reticulon-1 OS=Homo sapiens	0.444796
Contig01465	SJCHGC02815	Coatomer subunit delta	0.253331
Contig01468	SJCHGC02818	Methyl-CpG-binding domain protein 2	0.453244
Contig01471	SJCHGC02821	COP9 signalosome complex subunit 4	0.351726
Contig01472	SJCHGC02823	COP9 signalosome complex subunit 3	0.359762
Contig01473	SJCHGC02824	COP9 signalosome complex subunit 3	0.351237
Contig01475	SJCHGC02826	KN motif and ankyrin repeat domain-containing protein 3	0.46128
Contig01477	SJCHGC02828	V-type proton ATPase subunit B	0.361075
Contig01479	SJCHGC02832	Eukaryotic translation initiation factor 3	0.159228
Contig01480	SJCHGC02833	Ras-related protein Rab-1A OS=Lymnaea stagnalis	0.496407
Contig01481	SJCHGC02834	FK506-binding protein 8	0.323969
Contig01483	SJCHGC02837	BRCA1-associated protein	0.485387
Contig01484	SJCHGC02838	Endoglucanase 1	0.491986
Contig01486	SJCHGC02841	Heme-binding protein 1 OS=Mus musculus GN=Hebp1 PE=1 SV=1	0.387179
Contig01487	SJCHGC02842	Lymphocyte antigen 6D	0.475399
Contig01489	SJCHGC02844	CD9 antigen	0.300797
Contig01490	SJCHGC02845	NIL	0.410135
Contig01491	SJCHGC02846	V-type proton ATPase 21 kDa proteolipid subunit	0.393954
Contig01492	SJCHGC02847	Structural maintenance of chromosomes protein 5	0.461374
Contig01493	SJCHGC02848	Lysosome membrane protein 2	0.423439
Contig01496	SJCHGC02851	TLC domain-containing protein 2	0.32325
Contig01497	SJCHGC02852	NTL	0.327045
Contig01503	SJCHGC02859	Ras-related protein Rab-11A	0.435623
Contig01506	SJCHGC02862	Structural protein VP8	0.149404
Contig01510	SJCHGC02866	Leukocyte elastase inhibitor	0.252519
Contig01511	SJCHGC02867	Actophorin	0.487244
Contig01515	SJCHGC02871	Putative uncharacterized protein	0.227007
Contig01516	SJCHGC02872	Exocyst complex component	0.219481
Contig01519	SJCHGC02876	Aquaporin-3	0.388211
Contig01520	SJCHGC02877	Sodium/potassium-transporting ATPase subunit beta-1 OS=Caenorhabditis elegans	0.25467
Contig01521	SJCHGC02878	Sorting nexin-3 OS=Rattus norvegicus	0.436913
Contig01522	SJCHGC02879	Ras-related protein Rab-10 OS=Gallus gallus	0.417859
Contig01527	SJCHGC02886	Synaptosomal-associated protein 25	0.37779
Contig01539	SJCHGC02901	Probable isocitrate dehydrogenase [NAD] subunit alpha, mitochondrial	0.27642
Contig01545	SJCHGC02908	Porphobilinogen deaminase OS=Rattus norvegicus	0.304465
Contig01546	SJCHGC02909	Porphobilinogen deaminase OS=Mus musculus	0.375708
Contig01547	SJCHGC02910	Protein arginine N-methyltransferase 1	0.190184
Contig01548	SJCHGC02911	Protein arginine N-methyltransferase 1 OS=Homo sapiens	0.296154
Contig01550	SJCHGC02913	CBF1-interacting corepressor	0.408439
Contig01551	SJCHGC02914	Zinc finger protein 165	0.439364
Contig01554	SJCHGC02917	Cytosolic 5'-nucleotidase II	0.334507
Contig01556	SJCHGC02919	Heterogeneous nuclear ribonucleoprotein F	0.089019
Contig01564	SJCHGC02929	Acyl carrier protein, mitochondrial	0.402148
Contig01566	SJCHGC02931	Probable glutaminyl-tRNA synthetase	0.167226
Contig01575	SJCHGC02942	Tyrosine-protein kinase transforming protein kit	0.417252
Contig01576	SJCHGC02943	Riboflavin kinase	0.376722
Contig01583	SJCHGC02950	Nucleolin	0.140357
Contig01585	SJCHGC02952	Uncharacterized protein	0.299569
Contig01596	SJCHGC02965	UPF0506 protein SJCHGC02381	0.272557
Contig01598	SJCHGC02967	Uncharacterized protein	0.349356
Contig01639	SJCHGC03008	Calponin homology and LIM domain-containing protein	0.163998
Contig01668	SJCHGC03038	Isocitrate dehydrogenase [NAD] subunit gamma, mitochondrial	0.242111
Contig01670	SJCHGC03040	Synaptic vesicular amine transporter	0.302785
Contig01672	SJCHGC03042	Uncharacterized protein	0.228701
Contig01673	SJCHGC03043	TBC1 domain family member 1	0.393079
Contig01677	SJCHGC03047	UPF0506 protein SJCHGC03144	0.276763
Contig01685	SJCHGC03055	Transmembrane protein C9orf5	0.38023
Contig01686	SJCHGC03056	SS18-like protein 1	0.464038
Contig01691	SJCHGC03061	CD59 glycoprotein	0.367668
Contig01697	SJCHGC03068	CD59 glycoprotein	0.389743
Contig01699	SJCHGC03071	D-alanine--D-alanine ligase	0.468397
Contig01706	SJCHGC03080	Dynein light chain 2, cytoplasmic	0.221577
Contig01711	SJCHGC03085	40S ribosomal protein S8	0.202805
Contig01715	SJCHGC03090	Trigger factor	0.367521
Contig01727	SJCHGC03103	Uncharacterized protein	0.280639
Contig01728	SJCHGC03105	NAD-dependent deacetylase sirtuin-2	0.23179
Contig01730	SJCHGC03107	Thioredoxin, mitochondrial	0.494009
Contig01734	SJCHGC03112	UV excision repair protein RAD23 homolog B	0.321389
Contig01740	SJCHGC03118	Auxin response factor 11	0.273768
Contig01760	SJCHGC03144	UPF0506 protein	0.142473
Contig01772	SJCHGC03157	Splicing factor U2AF 65 kDa subunit OS=Mus musculus	0.484889
Contig01784	SJCHGC03171	Pecanex-like protein 1	0.324821
Contig01785	SJCHGC03172	Neurogenic locus notch homolog protein 4	0.38294
Contig01787	SJCHGC03174	PAS domain-containing serine/threonine-protein kinase	0.427318
Contig01788	SJCHGC03175	Myosin-2A	0.417716
Contig01794	SJCHGC03181	WD repeat and FYVE domain-containing protein 1	0.252467
Contig01797	SJCHGC03184	Uncharacterized protein	0.373837
Contig01798	SJCHGC03185	Mitochondrial import inner membrane translocase subunit Tim17-A	0.327712
Contig01807	SJCHGC03194	Pentatricopeptide repeat-containing protein At1g53600, mitochondrial OS=Arabidopsis thaliana GN=PCMP-E63 PE=2 SV=2	0.231185
Contig01810	SJCHGC03197	STE20-like serine/threonine-protein kinase	0.350826
Contig01811	SJCHGC03198	Putative U5 small nuclear ribonucleoprotein 200 kDa helicase	0.320163
Contig01812	SJCHGC03199	Lipopolysaccharide-induced tumor necrosis factor-alpha factor homolog OS=Xenopus tropicalis GN=litaf PE=2 SV=1	0.390751
Contig01813	SJCHGC03200	Rhomboid domain-containing protein 1	0.252974
Contig01815	SJCHGC03202	Cell division cycle 7-related protein kinase	0.420994
Contig01816	SJCHGC03203	Maturase K OS=Helonias bullata	0.429497
Contig01819	SJCHGC03206	DNA primase	0.328027
Contig01821	SJCHGC03208	tRNA-splicing endonuclease subunit Sen34	0.327872
Contig01827	SJCHGC03216	Kinesin heavy chain isoform 5A	0.24471
Contig01828	SJCHGC03217	Retinal homeobox protein Rx1	0.4889
Contig01829	SJCHGC03218	Protein phosphatase 2C homolog 3	0.434763
Contig01834	SJCHGC03223	Serine/threonine-protein kinase 3	0.363331
Contig01837	SJCHGC03226	Integrator complex subunit 9	0.373091
Contig01839	SJCHGC03228	Protein kti12	0.43726
Contig01842	SJCHGC03231	Phospholipase D3	0.208074
Contig01843	SJCHGC03232	Pre-mRNA-processing-splicing factor 8	0.283075
Contig01847	SJCHGC03236	DNA topoisomerase 2	0.447417
Contig01848	SJCHGC03237	T-complex protein 1 subunit beta OS=Bos taurus	0.352162
Contig01849	SJCHGC03239	WD repeat-containing protein 3	0.441727
Contig01851	SJCHGC03241	4-deoxy-L-threo-5-hexosulose-uronate ketol-isomerase	0.419892
Contig01852	SJCHGC03242	DEAD-box ATP-dependent RNA helicase 37	0.341063
Contig01853	SJCHGC03243	Myosin-8	0.25716
Contig01854	SJCHGC03244	GMP synthase [glutamine-hydrolyzing]	0.389706
Contig01857	SJCHGC03247	cAMP-regulated phosphoprotein 19	0.456892
Contig01859	SJCHGC03249	Natural resistance-associated macrophage protein 2	0.393612
Contig01866	SJCHGC03257	NIL	0.464347
Contig01867	SJCHGC03258	39S ribosomal protein L21	0.493851
Contig01868	SJCHGC03259	Protein sprint OS=Drosophila melanogaster	0.41561
Contig01869	SJCHGC03260	Uncharacterized protein	0.202284
Contig01870	SJCHGC03261	Probable dynein light chain OS=Schistosoma mansoni	0.406701
Contig01873	SJCHGC03265	Lon protease homolog, mitochondrial	0.499557
Contig01886	SJCHGC03278	Ribonuclease H2 subunit A	0.252663
Contig01888	SJCHGC03280	Acetolactate synthase-like protein	0.380119
Contig01890	SJCHGC03282	NIL	0.494046
Contig01892	SJCHGC03285	Probable malonyl CoA-acyl carrier protein transacylase, mitochondrial	0.307972
Contig01895	SJCHGC03288	Ubiquitin-protein ligase E3C	0.277039
Contig01899	SJCHGC03292	E3 ubiquitin-protein ligase MARCH6	0.452771
Contig01901	SJCHGC03294	Katanin p60 ATPase-containing subunit A-like 2	0.267166
Contig01903	SJCHGC03296	Retinol dehydrogenase 13	0.331184
Contig01908	SJCHGC03301	NTL	0.422237
Contig01911	SJCHGC03305	Large cysteine-rich periplasmic protein omcB, serovars L1/L2/L3 isoform 1	0.450309
Contig01913	SJCHGC03308	Putative DNA helicase INO80 complex homolog 1	0.245783
Contig01916	SJCHGC03311	NIL	0.347892
Contig01919	SJCHGC03314	Mitochondrial carnitine/acylcarnitine carrier protein	0.420955
Contig01926	SJCHGC03322	Golgin subfamily A member 7	0.483647
Contig01931	SJCHGC03327	Ectonucleoside triphosphate diphosphohydrolase 4	0.341849
Contig01938	SJCHGC03334	Axonemal dynein light intermediate polypeptide 1	0.467597
Contig01941	SJCHGC03337	39S ribosomal protein L51	0.359082
Contig01947	SJCHGC03343	Glucans biosynthesis glucosyltransferase H	0.207584
Contig01953	SJCHGC03349	Microfibrillar-associated protein 1	0.297878
Contig01954	SJCHGC03350	Aspartate aminotransferase, cytoplasmic	0.407713
Contig01955	SJCHGC03351	DNA double-strand break repair protein mre11	0.328253
Contig01957	SJCHGC03353	Metal regulatory transcription factor 1	0.471586
Contig01960	SJCHGC03356	GPN-loop GTPase 3	0.302585
Contig01965	SJCHGC03362	E3 ubiquitin-protein ligase synoviolin-A	0.381287
Contig01966	SJCHGC03363	NTL	0.358468
Contig01967	SJCHGC03364	Putative RNA-binding protein Luc7-like 1	0.258406
Contig01969	SJCHGC03366	GTP-binding protein 10	0.152083
Contig01971	SJCHGC03368	Protein diaphanous homolog	0.213781
Contig01978	SJCHGC03376	Ribose-5-phosphate isomerase	0.488318
Contig01979	SJCHGC03377	Meiosis-specific nuclear structural protein 1	0.399721
Contig01981	SJCHGC03379	Enteropeptidase	0.223774
Contig01982	SJCHGC03380	DNA ligase OS=Campylobacter jejuni (strain RM1221)	0.348345
Contig01987	SJCHGC03385	Histone-lysine N-methyltransferase SETMAR	0.222679
Contig01991	SJCHGC03391	3',5'-cyclic-nucleotide phosphodiesterase	0.398447
Contig01993	SJCHGC03395	Serine beta-lactamase-like protein LACTB, mitochondrial OS=Bos taurus	0.428951
Contig01996	SJCHGC03398	Probable cytosol aminopeptidase	0.172494
Contig02000	SJCHGC03402	Puromycin-sensitive aminopeptidase	0.333989
Contig02001	SJCHGC03403	Uncharacterized protein	0.231873
Contig02007	SJCHGC03409	Glycyl-tRNA synthetase	0.268556
Contig02009	SJCHGC03411	GATA zinc finger domain-containing protein 14	0.353236
Contig02013	SJCHGC03415	RNA pseudouridylate synthase domain-containing protein 1	0.382127
Contig02015	SJCHGC03417	CDK5 regulatory subunit-associated protein 1	0.403877
Contig02016	SJCHGC03418	Transmembrane protein 129	0.327568
Contig02018	SJCHGC03420	Protein KIAA1219	0.262743
Contig02023	SJCHGC03425	Mitochondrial deoxynucleotide carrier	0.456716
Contig02030	SJCHGC03432	Elongation factor Ts, mitochondrial	0.360741
Contig02031	SJCHGC03433	Fatty-acid amide hydrolase 1	0.360593
Contig02037	SJCHGC03439	Uncharacterized protein	0.364397
Contig02038	SJCHGC03440	La-related protein 1	0.215455
Contig02039	SJCHGC03441	General transcription factor IIH subunit 1	0.420434
Contig02041	SJCHGC03443	Uncharacterized protein	0.429211
Contig02044	SJCHGC03446	Mitotic checkpoint protein BUB3 OS=Homo sapiens	0.222858
Contig02046	SJCHGC03448	GTP-binding protein lepA	0.321621
Contig02049	SJCHGC03451	Protein KRI1 homolog	0.362485
Contig02050	SJCHGC03452	CCR4-NOT transcription complex subunit 6-like	0.389668
Contig02052	SJCHGC03454	Gephyrin	0.454049
Contig02059	SJCHGC03461	NIL	0.163093
Contig02066	SJCHGC03468	E3 ubiquitin-protein ligase UBR5	0.258692
Contig02067	SJCHGC03469	Phospholipid scramblase 1 OS=Rattus norvegicus	0.449518
Contig02069	SJCHGC03471	CDGSH iron sulfur domain-containing protein 3, mitochondrial	0.388691
Contig02074	SJCHGC03477	39S ribosomal protein L16	0.327631
Contig02075	SJCHGC03478	DNA ligase 1 OS=Homo sapiens	0.436881
Contig02077	SJCHGC03480	Claspin	0.293919
Contig02090	SJCHGC03493	C-Myc-binding protein	0.344823
Contig02092	SJCHGC03495	Cytoplasmic dynein 1 intermediate chain 2	0.3101
Contig02093	SJCHGC03496	Aldehyde dehydrogenase, mitochondrial	0.487438
Contig02096	SJCHGC03499	NIL	0.468165
Contig02097	SJCHGC03500	StAR-related lipid transfer protein 3	0.454272
Contig02099	SJCHGC03502	UPF0557 protein C10orf119 homolog	0.40004
Contig02100	SJCHGC03503	TBCC domain-containing protein 1	0.40108
Contig02104	SJCHGC03507	Pyruvate dehydrogenase E1 component subunit beta, mitochondrial	0.343275
Contig02105	SJCHGC03508	Anaphase-promoting complex subunit 6	0.299183
Contig02108	SJCHGC03511	DEP domain-containing protein 1A	0.406512
Contig02109	SJCHGC03512	D-alanine--D-alanine ligase	0.353194
Contig02110	SJCHGC03513	Digestive organ expansion factor homolog	0.379891
Contig02120	SJCHGC03523	FRAS1-related extracellular matrix protein 3	0.471454
Contig02122	SJCHGC03525	Sentrin-specific protease 1	0.263336
Contig02124	SJCHGC03527	Histone acetyltransferase type B catalytic subunit	0.287408
Contig02126	SJCHGC03529	Arsenical pump-driving ATPase	0.332606
Contig02128	SJCHGC03531	Epidermin biosynthesis protein epiB	0.487026
Contig02133	SJCHGC03536	DNA translocase ftsK	0.331484
Contig02136	SJCHGC03539	Ubiquitin-conjugating enzyme E2 J2	0.371641
Contig02139	SJCHGC03542	WD repeat-containing protein 47	0.365061
Contig02140	SJCHGC03543	Developmentally-regulated GTP-binding protein	0.191523
Contig02143	SJCHGC03546	Ankyrin repeat and SOCS box protein 13	0.491516
Contig02145	SJCHGC03548	Putative P4-specific DNA primase	0.315327
Contig02147	SJCHGC03550	Histone H2A	0.269588
Contig02151	SJCHGC03554	Interleukin-1 receptor-associated kinase 1-binding protein 1 homolog	0.477626
Contig02154	SJCHGC03557	UBX domain-containing protein	0.206419
Contig02155	SJCHGC03558	Uncharacterized protein	0.495295
Contig02160	SJCHGC03563	Post-GPI attachment to proteins factor 2 OS=Drosophila pseudoobscura pseudoobscura	0.429316
Contig02162	SJCHGC03565	Serine hydroxymethyltransferase	0.114006
Contig02168	SJCHGC03572	Sugar phosphate exchanger 2 OS=Mus musculus	0.360949
Contig02171	SJCHGC03576	COP9 signalosome complex subunit 5	0.292317
Contig02173	SJCHGC03578	UDP-N-acetylhexosamine pyrophosphorylase-like protein 1	0.361076
Contig02174	SJCHGC03579	Negative elongation factor D	0.310499
Contig02178	SJCHGC03583	NAD-dependent deacetylase sirtuin-2	0.197047
Contig02180	SJCHGC03585	Putative ribosomal RNA methyltransferase R74.7	0.270565
Contig02181	SJCHGC03586	Enhancer of zeste homolog 1	0.301194
Contig02183	SJCHGC03588	Thioredoxin domain-containing protein 13	0.243676
Contig02186	SJCHGC03591	Pyruvate kinase isozymes M1/M2 OS=Mus musculus	0.269851
Contig02188	SJCHGC03594	Probable O-sialoglycoprotein endopeptidase OS=Xenopus laevis	0.242405
Contig02199	SJCHGC03605	NADP-dependent malic enzyme OS=Rattus norvegicus	0.31556
Contig02201	SJCHGC03607	Dymeclin	0.447781
Contig02212	SJCHGC03618	Serine-rich adhesin for platelets OS=Staphylococcus haemolyticus	0.496709
Contig02213	SJCHGC03619	Pleckstrin homology domain-containing family F member 2 OS=Mus musculus GN=Plekhf2 PE=2 SV=1	0.361257
Contig02222	SJCHGC03630	Nucleosome-remodeling factor subunit BPTF OS=Homo sapiens GN=BPTF PE=1 SV=3	0.256952
Contig02225	SJCHGC03633	Ligatin OS=Rattus norvegicus	0.481244
Contig02249	SJCHGC03658	Uroporphyrinogen decarboxylase	0.3789
Contig02253	SJCHGC03662	Multidrug resistance protein 3	0.322985
Contig02257	SJCHGC03666	Dual specificity protein phosphatase 19	0.228483
Contig02258	SJCHGC03667	UDP-GlcNAc:betaGal beta-1,3-N-acetylglucosaminyltransferase 5	0.493272
Contig02259	SJCHGC03668	H/ACA ribonucleoprotein complex subunit 2-like protein	0.410369
Contig02260	SJCHGC03669	Histone deacetylase 8	0.331354
Contig02262	SJCHGC03671	Cytochrome b5 OS=Oryctolagus cuniculus	0.445737
Contig02267	SJCHGC03676	Plasma membrane calcium-transporting ATPase 2	0.21752
Contig02270	SJCHGC03679	Conserved oligomeric Golgi complex subunit 6	0.495872
Contig02274	SJCHGC03683	Lactation elevated protein 1	0.431479
Contig02277	SJCHGC03686	NF-kappa-B essential modulator	0.318636
Contig02292	SJCHGC03702	Choline transport protein	0.343204
Contig02294	SJCHGC03704	CDP-diacylglycerol--glycerol-3-phosphate 3-phosphatidyltransferase	0.48924
Contig02299	SJCHGC03709	La-related protein 6	0.257538
Contig02301	SJCHGC03711	Replication factor C subunit 1	0.468403
Contig02303	SJCHGC03713	Uncharacterized protein	0.406968
Contig02313	SJCHGC03724	mRNA export factorSV=2	0.336539
Contig02314	SJCHGC03725	DNA-directed RNA polymerase III subunit RPC10	0.463714
Contig02319	SJCHGC03730	Uncharacterized protein	0.192819
Contig02331	SJCHGC03743	Fez family zinc finger protein 2	0.419765
Contig02332	SJCHGC03744	Mannose-1-phosphate guanyltransferase alpha-B	0.406869
Contig02337	SJCHGC03749	CWF19-like protein 1	0.379172
Contig02338	SJCHGC03750	Intraflagellar transport protein 57 homolog	0.400972
Contig02340	SJCHGC03752	Epidermal growth factor receptor substrate 15-like 1	0.25065
Contig02342	SJCHGC03754	Protein max	0.196152
Contig02354	SJCHGC03768	Golgi phosphoprotein 3	0.242038
Contig02364	SJCHGC03778	Tumor protein 63	0.31562
Contig02370	SJCHGC03785	NIL	0.405578
Contig02374	SJCHGC03789	SCO-spondin OS=Mus musculus	0.404801
Contig02377	SJCHGC03793	Transcription initiation factor TFIID subunit 11	0.4796
Contig02381	SJCHGC03797	NTL	0.332114
Contig02382	SJCHGC03798	Uncharacterized protein	0.428982
Contig02384	SJCHGC03800	Tyrosine-protein phosphatase non-receptor type 11	0.378326
Contig02386	SJCHGC03802	Transcription initiation factor TFIID subunit 3	0.392896
Contig02388	SJCHGC03804	Protein regulator of cytokinesis 1	0.466668
Contig02391	SJCHGC03807	Threonyl-tRNA synthetase, cytoplasmic	0.361868
Contig02392	SJCHGC03808	Histone-binding protein RBBP4 OS=Mus musculus	0.246717
Contig02397	SJCHGC03813	Uncharacterized protein	0.381461
Contig02410	SJCHGC03826	ATF/CREB activator 2	0.247025
Contig02422	SJCHGC03838	C-reactive protein	0.284428
Contig02424	SJCHGC03840	Uncharacterized protein	0.365107
Contig02427	SJCHGC03843	Myb-like protein M	0.380875
Contig02437	SJCHGC03853	Histone deacetylase 3	0.278696
Contig02439	SJCHGC03855	Transportin-3 OS=Homo sapiens	0.303584
Contig02442	SJCHGC03858	UPF0047 protein yjbQ	0.420065
Contig02445	SJCHGC03861	Phosphoacetylglucosamine mutase	0.335056
Contig02446	SJCHGC03862	Pyruvate dehydrogenase E1 component subunit beta	0.163915
Contig02456	SJCHGC03873	Inositol polyphosphate 5-phosphatase OCRL-1	0.368344
Contig02457	SJCHGC03875	ESF1 homolog	0.286002
Contig02459	SJCHGC03877	Splicing factor 45	0.218033
Contig02462	SJCHGC03881	NIL	0.321828
Contig02466	SJCHGC03885	Erythrocyte band 7 integral membrane protein	0.415194
Contig02473	SJCHGC03893	Stomatin-like protein 2 OS=Rattus norvegicus	0.280018
Contig02477	SJCHGC03897	Uncharacterized protein	0.398948
Contig02481	SJCHGC03901	DNA gyrase subunit A	0.333962
Contig02484	SJCHGC03904	Lipoyl synthase, mitochondrial	0.264589
Contig02486	SJCHGC03906	U-box domain-containing protein 13	0.440459
Contig02496	SJCHGC03916	G kinase-anchoring protein 1	0.270757
Contig02498	SJCHGC03918	Chitin synthase export chaperone	0.306788
Contig02501	SJCHGC03921	Chaperone protein dnaJ	0.282945
Contig02507	SJCHGC03927	Zinc finger protein 346	0.388643
Contig02508	SJCHGC03928	Protein LAP4 OS=Mus musculus	0.351558
Contig02514	SJCHGC03934	tRNA pseudouridine synthase	0.215289
Contig02522	SJCHGC03942	Tubulin beta-4 chain	0.212498
Contig02528	SJCHGC03948	39S ribosomal protein L32	0.429785
Contig02539	SJCHGC03959	Uncharacterized aarF domain-containing protein kinase 5	0.270388
Contig02543	SJCHGC03964	MAP kinase kinase PBS2	0.373602
Contig02547	SJCHGC03968	Alpha-N-arabinofuranosidase 1	0.461805
Contig02566	SJCHGC03987	Leukotriene A-4 hydrolase	0.398941
Contig02567	SJCHGC03988	Mitochondrial fission factor	0.351697
Contig02569	SJCHGC03990	Cell differentiation protein RCD1 homolog	0.41727
Contig02571	SJCHGC03992	Poly [ADP-ribose] polymerase 2	0.452074
Contig02572	SJCHGC03993	Damage-regulated autophagy modulator	0.297586
Contig02576	SJCHGC03997	GPI-anchored wall transfer protein 1	0.347466
Contig02577	SJCHGC03998	Protein polybromo-1 OS=Mus musculus	0.270496
Contig02585	SJCHGC04006	Trans-2-enoyl-CoA reductase, mitochondrial	0.464281
Contig02586	SJCHGC04007	Putative pre-mRNA-splicing factor ATP-dependent RNA helicase DHX15	0.394555
Contig02592	SJCHGC04013	Pyridoxal kinase	0.45943
Contig02614	SJCHGC04036	Nucleolar protein 66	0.405969
Contig02615	SJCHGC04037	tRNA-dihydrouridine synthase 1 OS=Saccharomyces cerevisiae	0.351309
Contig02622	SJCHGC04045	Protein YIF1B OS=Xenopus tropicalis	0.262581
Contig02626	SJCHGC04049	Periodic tryptophan protein 2 homolog	0.359289
Contig02636	SJCHGC04059	Replicase polyprotein 1ab	0.417237
Contig02638	SJCHGC04061	Protein ZIP2	0.175402
Contig02641	SJCHGC04064	Ribosome biogenesis protein NSA1	0.298523
Contig02644	SJCHGC04067	Synaptotagmin-15	0.308057
Contig02647	SJCHGC04070	Poly(U)-specific endoribonuclease-A	0.313364
Contig02651	SJCHGC04074	ATP-dependent RNA helicase DDX25	0.490268
Contig02652	SJCHGC04076	RPA-interacting protein A	0.414694
Contig02653	SJCHGC04077	Prolyl endopeptidase OS=Sus scrofa	0.292691
Contig02656	SJCHGC04080	Exoribonuclease II, mitochondrial	0.464385
Contig02664	SJCHGC04088	Tubulin beta-2C chain	0.47601
Contig02667	SJCHGC04091	Netrin receptor UNC5B	0.242691
Contig02669	SJCHGC04093	Choline dehydrogenase, mitochondrial	0.288862
Contig02675	SJCHGC04099	DNA replication licensing factor MCM7	0.272815
Contig02677	SJCHGC04101	Golgin subfamily B member 1	0.423144
Contig02682	SJCHGC04106	Kinase and exchange factor for Rac	0.389211
Contig02684	SJCHGC04108	Cytochrome c oxidase assembly protein COX11, mitochondrial	0.287903
Contig02687	SJCHGC04111	Guanylate kinase	0.449016
Contig02688	SJCHGC04112	TOX high mobility group box family member 4	0.337921
Contig02690	SJCHGC04114	Nucleoporin GLE1 OS=Pongo abelii	0.489892
Contig02700	SJCHGC04127	Arginine N-methyltransferase 2	0.229901
Contig02711	SJCHGC04139	Uncharacterized protein	0.291736
Contig02712	SJCHGC04140	Acylglycerol kinase, mitochondrial	0.224072
Contig02717	SJCHGC04145	Uncharacterized protein	0.488479
Contig02721	SJCHGC04151	Caseinolytic peptidase B protein	0.207265
Contig02732	SJCHGC04162	Protein SEC13 homolog	0.204535
Contig02739	SJCHGC04169	Myosin heavy chain, striated muscle	0.350362
Contig02740	SJCHGC04170	Dihydrolipoyllysine-residue succinyltransferase component of 2-oxoglutarate dehydrogenase complex	0.167419
Contig02741	SJCHGC04171	Uncharacterized acetyltransferase AF_0521	0.24683
Contig02742	SJCHGC04172	Neurogenic locus notch homolog protein 1	0.437323
Contig02743	SJCHGC04173	Beta-hexosaminidase subunit beta	0.26997
Contig02744	SJCHGC04174	Malignant T cell amplified sequence 1-B	0.436736
Contig02747	SJCHGC04177	Haloacid dehalogenase-like hydrolase domain-containing protein 1A	0.46916
Contig02749	SJCHGC04179	Dolichyl-P-Man:Man(7)GlcNAc(2)-PP-dolichyl-alpha-1,6-mannosyltransferase	0.275448
Contig02750	SJCHGC04180	Protein SDS23 OS=Debaryomyces hansenii	0.276962
Contig02754	SJCHGC04184	Uncharacterized protein	0.352216
Contig02756	SJCHGC04186	Cytochrome c1	0.188182
Contig02762	SJCHGC04192	Protein RMD11 OS=Candida glabrata	0.387345
Contig02767	SJCHGC04197	ATP-binding cassette sub-family B member 7	0.201117
Contig02773	SJCHGC04203	Cytochrome c oxidase subunit 1	0.434392
Contig02776	SJCHGC04206	Putative eukaryotic translation initiation factor 3 subunit	0.284699
Contig02785	SJCHGC04215	Threonyl-tRNA synthetase	0.339911
Contig02788	SJCHGC04218	Protein p60	0.343432
Contig02791	SJCHGC04221	WD repeat-containing protein 46	0.286972
Contig02793	SJCHGC04223	Palmitoyl-protein thioesterase 1	0.324821
Contig02795	SJCHGC04225	cAMP-responsive element-binding protein 3-like protein 3	0.240545
Contig02797	SJCHGC04227	NTL	0.220558
Contig02802	SJCHGC04232	Lamin-B2	0.407676
Contig02805	SJCHGC04236	Methyltransferase-like protein 9	0.450679
Contig02810	SJCHGC04241	Rab5 GDP/GTP exchange factor	0.303052
Contig02815	SJCHGC04247	Vesicle transport protein	0.180005
Contig02818	SJCHGC04250	CDK5RAP3-like protein	0.263812
Contig02819	SJCHGC04251	Latent-transforming growth factor beta-binding protein 2	0.348892
Contig02822	SJCHGC04254	Zinc finger CCHC domain-containing protein 4	0.209679
Contig02830	SJCHGC04263	Glutamyl-tRNA(Gln) amidotransferase subunit A homolog	0.313773
Contig02836	SJCHGC04269	NIL	0.306695
Contig02837	SJCHGC04270	Peptidylprolyl isomerase domain and WD repeat-containing protein 1	0.311731
Contig02846	SJCHGC04279	Cyclin-dependent kinases regulatory subunit 2	0.488977
Contig02847	SJCHGC04280	WD repeat-containing protein 24	0.240205
Contig02848	SJCHGC04281	U3 small nucleolar RNA-associated protein 15 homolog OS=Homo sapiens	0.422488
Contig02855	SJCHGC04288	Folylpolyglutamate synthase, mitochondrial	0.25477
Contig02859	SJCHGC04292	Nuclear receptor interaction protein	0.320337
Contig02861	SJCHGC04294	TATA-box-binding protei	0.276123
Contig02868	SJCHGC04301	UPF0027 protein C22orf28	0.296574
Contig02870	SJCHGC04303	Two pore calcium channel protein 2	0.38566
Contig02871	SJCHGC04304	NIL	0.207801
Contig02876	SJCHGC04309	Protein slowmo homolog 1 OS=Xenopus laevis	0.239157
Contig02877	SJCHGC04310	Protein-tyrosine sulfotransferase	0.390168
Contig02878	SJCHGC04311	Zinc finger with UFM1-specific peptidase domain protein	0.445257
Contig02882	SJCHGC04315	Serine/threonine-protein kinase TOR1	0.298967
Contig02884	SJCHGC04317	Protein CFT1	0.394906
Contig02887	SJCHGC04320	30S ribosomal protein S4	0.424508
Contig02889	SJCHGC04322	Interleukin enhancer-binding factor 2	0.198729
Contig02890	SJCHGC04323	Microfibrillar-associated protein 1	0.202942
Contig02891	SJCHGC04324	Pyruvate carboxylase, mitochondrial	0.288705
Contig02894	SJCHGC04327	Uncharacterized protein	0.444183
Contig02897	SJCHGC04331	Abhydrolase domain-containing protein 4	0.330222
Contig02905	SJCHGC04339	Vacuolar protein sorting-associated protein 45	0.372364
Contig02909	SJCHGC04343	JmjC domain-containing protein 5	0.301347
Contig02910	SJCHGC04344	Transcription initiation factor TFIID subunit 5	0.462174
Contig02911	SJCHGC04345	Major vault protein	0.2373
Contig02913	SJCHGC04348	Prefoldin subunit 2 OS=Mus musculus	0.329094
Contig02918	SJCHGC04353	Histone deacetylase complex subunit SAP18	0.34172
Contig02925	SJCHGC04361	Uncharacterized FAM18-like protein CG5021	0.450398
Contig02929	SJCHGC04365	Translation initiation factor IF-2	0.198478
Contig02931	SJCHGC04367	NTL	0.414805
Contig02932	SJCHGC04369	Transmembrane protein 111	0.339832
Contig02934	SJCHGC04371	Pentatricopeptide repeat-containing protein At1g01970 OS=Arabidopsis thaliana GN=At1g01970 PE=2 SV=1	0.372856
Contig02935	SJCHGC04372	Palmitoyltransferase ZDHHC3	0.321945
Contig02937	SJCHGC04374	RNA-binding protein with multiple splicing 2	0.353851
Contig02939	SJCHGC04376	Protein grpE OS=Rubrobacter xylanophilus	0.360566
Contig02940	SJCHGC04377	Thyroid receptor-interacting protein 11	0.360929
Contig02960	SJCHGC04399	Rab-like protein 3 OS=Gallus gallus	0.48443
Contig02961	SJCHGC04400	Mitochondrial import inner membrane translocase subunit Tim8 A	0.236844
Contig02966	SJCHGC04406	Bifunctional aminoacyl-tRNA synthetase	0.2693
Contig02970	SJCHGC04410	Flotillin-2	0.284261
Contig02977	SJCHGC04418	28S ribosomal protein S10, mitochondrial	0.490853
Contig02982	SJCHGC04423	Contactin-5	0.361808
Contig02983	SJCHGC04424	Vacuolar protein sorting-associated protein 16 homolog	0.273838
Contig02988	SJCHGC04429	Transactivator/viroplasmin protein	0.263829
Contig02993	SJCHGC04434	Homologous-pairing protein 2 homolog	0.458402
Contig02994	SJCHGC04435	DNA topoisomerase I, mitochondrial	0.454708
Contig02998	SJCHGC04439	Sensory rhodopsin-1	0.21882
Contig03000	SJCHGC04441	Transmembrane and coiled-coil domain-containing protein 1	0.349744
Contig03003	SJCHGC04444	Dolichol-phosphate mannosyltransferase	0.463034
Contig03004	SJCHGC04445	Calcium-binding mitochondrial carrier protein Aralar1	0.480166
Contig03009	SJCHGC04450	Rhomboid-related protein 3	0.287164
Contig03010	SJCHGC04451	Monocarboxylate transporter 14	0.379759
Contig03011	SJCHGC04452	Protein CARP	0.487589
Contig03012	SJCHGC04453	Natterin-3	0.348059
Contig03014	SJCHGC04455	T-cell immunomodulatory protein (Fragment)	0.447278
Contig03023	SJCHGC04464	NIL	0.266568
Contig03025	SJCHGC04466	28S ribosomal protein S7, mitochondrial	0.240398
Contig03029	SJCHGC04470	DNA polymerase epsilon subunit 4	0.330749
Contig03030	SJCHGC04471	NTL	0.481809
Contig03041	SJCHGC04484	ATP-binding cassette sub-family A member 5	0.378016
Contig03042	SJCHGC04486	Twinkle protein, mitochondrial	0.386436
Contig03048	SJCHGC04492	28S ribosomal protein S17, mitochondrial	0.407056
Contig03052	SJCHGC04496	39S ribosomal protein L13	0.468625
Contig03054	SJCHGC04498	Protein MAK16 homolog B	0.48755
Contig03057	SJCHGC04501	Ankyrin repeat and KH domain-containing protein 1	0.316661
Contig03066	SJCHGC04511	Serum response factor-binding protein 1	0.150528
Contig03072	SJCHGC04517	ER degradation-enhancing alpha-mannosidase-like 1	0.33855
Contig03073	SJCHGC04518	Oligopeptidase A	0.362184
Contig03074	SJCHGC04519	Ribonuclease P protein subunit p30	0.450352
Contig03077	SJCHGC04522	Retrograde Golgi transport protein RGP1 homolog	0.366841
Contig03078	SJCHGC04523	Cardiotoxin-1b	0.443039
Contig03079	SJCHGC04524	1-phosphatidylinositol-4,5-bisphosphate phosphodiesterase epsilon-1	0.35701
Contig03081	SJCHGC04526	39S ribosomal protein L43	0.228393
Contig03083	SJCHGC04528	Coiled-coil and C2 domain-containing protein 1B	0.438833
Contig03084	SJCHGC04529	Oxysterol-binding protein-related protein 10	0.346192
Contig03088	SJCHGC04535	Probable outer membrane protein pmpI OS=Chlamydia trachomatis	0.332185
Contig03089	SJCHGC04536	Serpentine receptor class alpha-12	0.390611
Contig03092	SJCHGC04539	Lipin-3 OS=Mus spretus	0.488501
Contig03093	SJCHGC04540	Proline oxidase, mitochondrial	0.357568
Contig03097	SJCHGC04544	Acetylcholine receptor subunit alpha-like 2	0.407889
Contig03098	SJCHGC04545	CpG-binding protein	0.309709
Contig03105	SJCHGC04553	Charged multivesicular body protein 1b	0.286234
Contig03108	SJCHGC04556	Ribosomal RNA large subunit methyltransferase N OS=Staphylococcus sciuri	0.35055
Contig03110	SJCHGC04558	tRNA isopentenyltransferase, mitochondrial	0.455532
Contig03112	SJCHGC04560	STAM-binding protein	0.455892
Contig03114	SJCHGC04562	Sjoegren syndrome nuclear autoantigen 1 homolog	0.455648
Contig03117	SJCHGC04565	UPF0536 protein C12orf66 homolog	0.450447
Contig03123	SJCHGC04571	Mitochondrial ornithine transporter 1	0.391849
Contig03124	SJCHGC04572	BTB/POZ domain-containing protein 6	0.265629
Contig03131	SJCHGC04579	WD repeat-containing protein 91	0.2703
Contig03136	SJCHGC04584	tRNA pseudouridine synthase	0.164897
Contig03138	SJCHGC04586	Nuclear receptor subfamily 2 group C member 1-A	0.370474
Contig03139	SJCHGC04587	Protein LSM14 homolog B	0.330562
Contig03145	SJCHGC04593	UvrABC system protein A	0.41826
Contig03151	SJCHGC04599	Probable ATP-dependent RNA helicase DDX56	0.387634
Contig03166	SJCHGC04615	Aminopeptidase N	0.205729
Contig03171	SJCHGC04620	Oxygen-regulated protein 1 OS=Papio hamadryas	0.294729
Contig03173	SJCHGC04622	Aspartyl-tRNA synthetase	0.422314
Contig03177	SJCHGC04626	Exportin-4	0.422368
Contig03178	SJCHGC04627	Ran-binding protein 3	0.330727
Contig03182	SJCHGC04632	Endochitinase 2	0.343991
Contig03193	SJCHGC04644	Chaperone activity of bc1 complex-like, mitochondrial	0.370228
Contig03194	SJCHGC04645	tRNA-specific 2-thiouridylase mnmA	0.401111
Contig03196	SJCHGC04647	Regulator of differentiation 1	0.330143
Contig03197	SJCHGC04648	G patch domain-containing protein 3	0.32899
Contig03198	SJCHGC04649	Williams-Beuren syndrome chromosomal region 16 protein	0.238982
Contig03199	SJCHGC04650	Thymidine kinase 2, mitochondrial	0.334091
Contig03200	SJCHGC04651	Protein lin-37 homolog	0.295282
Contig03202	SJCHGC04653	Xaa-Pro aminopeptidase 1	0.240018
Contig03204	SJCHGC04655	Acetylcholine receptor subunit alpha-type acr-16	0.453994
Contig03205	SJCHGC04656	T-complex protein 1 subunit eta OS=Bos taurus	0.368367
Contig03207	SJCHGC04658	Membrane protein oxaA 1	0.288819
Contig03210	SJCHGC04661	Inosine triphosphate pyrophosphatase	0.308908
Contig03213	SJCHGC04666	Cytosolic Fe-S cluster assembling factor NBP35	0.304375
Contig03215	SJCHGC04668	Heme transporter hrg1-B	0.469996
Contig03218	SJCHGC04671	ADP-ribosylation factor 6	0.286251
Contig03227	SJCHGC04680	Nitrilase homolog 1	0.366977
Contig03228	SJCHGC04681	DnaJ homolog subfamily C member 7	0.241605
Contig03236	SJCHGC04689	Leucine-rich repeat and WD repeat-containing protein 1	0.203081
Contig03239	SJCHGC04693	Uncharacterized protein	0.457012
Contig03241	SJCHGC04695	cAMP-dependent protein kinase type I-alpha regulatory subunit	0.38442
Contig03244	SJCHGC04698	30S ribosomal protein S6	0.292957
Contig03245	SJCHGC04699	Translational activator gcn1 OS=Schizosaccharomyces pombe	0.406857
Contig03247	SJCHGC04701	NIL	0.377515
Contig03248	SJCHGC04702	Sorting and assembly machinery component 50 homolog	0.30986
Contig03251	SJCHGC04705	Probable RNA 3'-terminal phosphate cyclase	0.468773
Contig03267	SJCHGC04721	Transmembrane emp24 domain-containing protein 2	0.411799
Contig03272	SJCHGC04726	Seryl-tRNA synthetase	0.457169
Contig03273	SJCHGC04727	Nucleus export protein BRL1 OS=Saccharomyces cerevisiae GN=BRL1 PE=1 SV=1	0.345552
Contig03283	SJCHGC04738	Dynactin subunit 1	0.332291
Contig03285	SJCHGC04740	Uncharacterized protein	0.46297
Contig03287	SJCHGC04742	Cysteine-rich with EGF-like domain protein 1	0.298937
Contig03288	SJCHGC04743	Transmembrane protein 199	0.429188
Contig03291	SJCHGC04746	Serine/threonine-protein kinase Chk1	0.239955
Contig03294	SJCHGC04749	Putative ribosomal RNA methyltransferase	0.38881
Contig03296	SJCHGC04751	Uncharacterized protein	0.259943
Contig03297	SJCHGC04752	Protein RER1 OS=Mus musculus	0.345432
Contig03300	SJCHGC04755	Proton myo-inositol cotransporter OS=Rattus norvegicus	0.382244
Contig03304	SJCHGC04759	Fatty-acid amide hydrolase 1	0.424171
Contig03308	SJCHGC04763	Uncharacterized protein	0.32287
Contig03309	SJCHGC04764	Protein tyrosine phosphatase-like protein PTPLAD1	0.291121
Contig03312	SJCHGC04767	DNA-(apurinic or apyrimidinic site) lyase 2	0.359505
Contig03315	SJCHGC04770	Coatomer subunit beta	0.251318
Contig03317	SJCHGC04772	Exosome complex exonuclease RRP42	0.411147
Contig03319	SJCHGC04775	Multisynthetase complex auxiliary component p43 OS=Cricetulus griseus	0.374258
Contig03324	SJCHGC04782	Histidyl-tRNA synthetase, cytoplasmic	0.4748
Contig03330	SJCHGC04789	Protein arginine N-methyltransferase 3 OS=Rattus norvegicus	0.3456
Contig03331	SJCHGC04790	Eukaryotic translation initiation factor 3 subunit H	0.453597
Contig03333	SJCHGC04792	Nuclear transcription factor Y subunit B-2	0.172307
Contig03337	SJCHGC04796	General transcription factor IIH subunit 1	0.35004
Contig03341	SJCHGC04800	Uncharacterized protein	0.314039
Contig03343	SJCHGC04802	Zinc finger SWIM domain-containing protein 5	0.296218
Contig03346	SJCHGC04805	DnaJ homolog subfamily C member 5	0.480697
Contig03347	SJCHGC04806	TBC1 domain family member 17	0.269405
Contig03352	SJCHGC04812	AP-2 complex subunit sigma-1	0.450261
Contig03353	SJCHGC04813	T-complex protein 1 subunit beta	0.150742
Contig03354	SJCHGC04814	CDKAL1-like protein	0.35062
Contig03357	SJCHGC04817	Protein COQ10 B, mitochondrial	0.427837
Contig03360	SJCHGC04821	Proteasomal ubiquitin receptor ADRM1	0.147641
Contig03363	SJCHGC04824	39S ribosomal protein L44	0.487373
Contig03370	SJCHGC04831	Tankyrase-1	0.239039
Contig03371	SJCHGC04832	Probable large tegument protein OS=Human cytomegalovirus (strain AD169)	0.328212
Contig03374	SJCHGC04836	AP1 subunit gamma-binding protein 1	0.320757
Contig03379	SJCHGC04841	Lymphocyte antigen 6I	0.259576
Contig03380	SJCHGC04842	Syntaxin-18	0.381673
Contig03383	SJCHGC04846	26S protease regulatory subunit 4	0.139804
Contig03385	SJCHGC04848	Vesicle transport protein USE1	0.263607
Contig03390	SJCHGC04853	Protein EFR3	0.354802
Contig03397	SJCHGC04860	Syntaxin-6	0.435342
Contig03398	SJCHGC04861	Protein dopey homolog PFC0245c	0.278183
Contig03401	SJCHGC04864	NIL	0.401279
Contig03403	SJCHGC04866	Phosphorylase b kinase gamma catalytic chain, skeletal muscle isoform	0.438468
Contig03407	SJCHGC04870	Exocyst complex component 4	0.382563
Contig03408	SJCHGC04871	Brix domain-containing protein 1	0.222943
Contig03410	SJCHGC04873	Pyruvate dehydrogenase protein X component, mitochondrial	0.367075
Contig03412	SJCHGC04875	Phospholipase DDHD1	0.476913
Contig03413	SJCHGC04876	30S ribosomal protein S4e	0.433448
Contig03416	SJCHGC04879	GTPase-activating RapGAP domain-like 1	0.381881
Contig03417	SJCHGC04880	Growth factor receptor-bound protein 2	0.442451
Contig03421	SJCHGC04885	Protein EVI2B	0.310529
Contig03423	SJCHGC04887	Putative protein TPRXL	0.303739
Contig03424	SJCHGC04888	Hsp70-binding protein 1	0.484108
Contig03428	SJCHGC04892	Nuclear transport factor 2	0.40943
Contig03429	SJCHGC04893	Uncharacterized protein	0.406745
Contig03433	SJCHGC04898	Leucine-rich repeat protein SHOC-2	0.312965
Contig03439	SJCHGC04904	Serine/threonine-protein phosphatase dullard	0.448018
Contig03440	SJCHGC04905	Probable ribosome biogenesis protein NEP1	0.24145
Contig03444	SJCHGC04909	Succinyl-CoA ligase [GDP-forming] subunit alpha, mitochondrial	0.327187
Contig03445	SJCHGC04910	GrpE protein homolog 1, mitochondrial	0.432091
Contig03449	SJCHGC04914	Tetratricopeptide repeat protein 1	0.39042
Contig03450	SJCHGC04915	U4/U6 small nuclear ribonucleoprotein Prp3	0.464673
Contig03452	SJCHGC04917	Septin-7	0.29922
Contig03459	SJCHGC04924	Mimitin, mitochondrial	0.238852
Contig03461	SJCHGC04926	Nuclear pore complex protein Nup93	0.420209
Contig03473	SJCHGC04938	RGS domain-containing serine/threonine-protein kinase A	0.357661
Contig03475	SJCHGC04940	UNC93-like protein MFSD11	0.235431
Contig03478	SJCHGC04943	39S ribosomal protein L20	0.439076
Contig03479	SJCHGC04944	UTP--glucose-1-phosphate uridylyltransferase	0.302214
Contig03480	SJCHGC04945	Extracellular matrix protein-binding protein emp	0.275268
Contig03483	SJCHGC04949	E3 ubiquitin-protein ligase SHPRH	0.425719
Contig03491	SJCHGC04957	UPF0027 protein C22orf28 homolog	0.294869
Contig03493	SJCHGC04959	Uncharacterized protein	0.32169
Contig03494	SJCHGC04960	Glutamate dehydrogenase 1, mitochondrial	0.279607
Contig03496	SJCHGC04962	WW domain-binding protein 2	0.392759
Contig03497	SJCHGC04963	Serine/threonine-protein phosphatase 6 catalytic subunit	0.222682
Contig03498	SJCHGC04964	NADH dehydrogenase [ubiquinone] iron-sulfur protein 7, mitochondrial	0.308166
Contig03504	SJCHGC04970	Transmembrane emp24 domain-containing protein	0.210206
Contig03505	SJCHGC04971	H/ACA ribonucleoprotein complex non-core subunit NAF1	0.30491
Contig03507	SJCHGC04973	Glycerophosphodiester phosphodiesterase domain-containing protein 1	0.290334
Contig03512	SJCHGC04978	Fizzy-related protein homolog	0.393042
Contig03514	SJCHGC04980	26S protease regulatory subunit 4	0.329827
Contig03515	SJCHGC04981	Trafficking protein particle complex subunit 3	0.466774
Contig03516	SJCHGC04982	Katanin p60 ATPase-containing subunit A1	0.380893
Contig03517	SJCHGC04983	Mediator of RNA polymerase II transcription subunit 1	0.343267
Contig03518	SJCHGC04984	UvrABC system protein C OS=Mycoplasma penetrans	0.41545
Contig03520	SJCHGC04986	Uncharacterized protein	0.466346
Contig03521	SJCHGC04987	Probable ATP-dependent RNA helicase DHX35	0.372768
Contig03524	SJCHGC04990	Transducin-like enhancer protein 3	0.30643
Contig03526	SJCHGC04992	Beta-1,3-galactosyltransferase 2	0.291319
Contig03529	SJCHGC04997	97 kDa heat shock protein	0.157934
Contig03531	SJCHGC04999	B-cell CLL/lymphoma 7 protein family member A	0.41412
Contig03532	SJCHGC05000	Aspartyl-tRNA synthetase	0.292793
Contig03533	SJCHGC05001	Probable phospholipid-transporting ATPase IIA	0.322357
Contig03539	SJCHGC05007	tRNA (cytosine-5-)-methyltransferase NSUN2	0.334737
Contig03540	SJCHGC05008	Interleukin-2	0.216211
Contig03543	SJCHGC05011	T-complex protein 1 subunit gamma OS=Bos taurus	0.485348
Contig03544	SJCHGC05012	Bifunctional phosphoglucose/phosphomannose isomerase	0.418284
Contig03545	SJCHGC05013	RRP12-like protein	0.246761
Contig03546	SJCHGC05015	Protein pelota homolog	0.457096
Contig03547	SJCHGC05016	Sphingomyelin phosphodiesterase 4	0.40882
Contig03551	SJCHGC05020	Protein CROP homolog	0.417013
Contig03556	SJCHGC05025	Methyltransferase-like protein 11A	0.291511
Contig03557	SJCHGC05026	Hybrid signal transduction histidine kinase E	0.46492
Contig03560	SJCHGC05029	3-ketoacyl-CoA reductase	0.295536
Contig03563	SJCHGC05033	MRG-binding protein	0.377332
Contig03564	SJCHGC05034	GPN-loop GTPase 1	0.304588
Contig03566	SJCHGC05036	Sentrin-specific protease 8	0.425309
Contig03569	SJCHGC05039	Transcriptional regulatory protein UME6	0.398417
Contig03571	SJCHGC05041	p21-activated protein kinase-interacting protein 1	0.335603
Contig03574	SJCHGC05045	DNA-directed RNA polymerase I subunit RPA1	0.162336
Contig03575	SJCHGC05046	Protein mxiA	0.269429
Contig03577	SJCHGC05048	Phosphoglycerate mutase family member 5	0.448727
Contig03579	SJCHGC05050	Gamma-soluble NSF attachment protein	0.423404
Contig03581	SJCHGC05052	Cell division protein kinase 10	0.438218
Contig03586	SJCHGC05057	Inosine-5'-monophosphate dehydrogenase 2	0.330962
Contig03593	SJCHGC05064	Probable 39S ribosomal protein L24, mitochondrial	0.474525
Contig03596	SJCHGC05067	Uncharacterized protein	0.307557
Contig03597	SJCHGC05068	Histone chaperone ASF1A	0.438058
Contig03599	SJCHGC05070	Molybdenum cofactor biosynthesis protein C	0.293192
Contig03601	SJCHGC05072	Mediator of RNA polymerase II transcription subunit 22	0.426616
Contig03605	SJCHGC05076	Protein-S-isoprenylcysteine O-methyltransferase	0.41874
Contig03606	SJCHGC05077	DNA replication licensing factor	0.176804
Contig03607	SJCHGC05078	Myosin-7	0.301176
Contig03609	SJCHGC05080	Cytochrome b OS=Leishmania tarentolae GN	0.421685
Contig03610	SJCHGC05082	Nipped-B protein OS=Drosophila melanogaster	0.38416
Contig03611	SJCHGC05083	Zinc phosphodiesterase ELAC protein 2	0.32219
Contig03612	SJCHGC05084	Myb-like protein K	0.391561
Contig03613	SJCHGC05085	Leucyl-tRNA synthetase	0.29831
Contig03614	SJCHGC05086	NIL	0.41814
Contig03618	SJCHGC05090	Squamous cell carcinoma antigen recognized by T-cells 3	0.394992
Contig03619	SJCHGC05091	28S ribosomal protein S29, mitochondrial	0.30149
Contig03620	SJCHGC05092	28S ribosomal protein S2, mitochondrial	0.261438
Contig03627	SJCHGC05099	FtsJ methyltransferase domain-containing protein 2	0.338663
Contig03628	SJCHGC05100	Glutamate [NMDA] receptor-associated protein 1	0.490432
Contig03629	SJCHGC05101	NTL	0.445742
Contig03636	SJCHGC05108	DNA mismatch repair protein mutL	0.380604
Contig03637	SJCHGC05109	RWD domain-containing protein 2A OS=Macaca fascicularis	0.360631
Contig03640	SJCHGC05112	Ubiquitin-like modifier-activating enzyme 1	0.219571
Contig03641	SJCHGC05113	Propionyl-CoA carboxylase alpha chain, mitochondrial	0.305813
Contig03645	SJCHGC05117	Uncharacterized protein	0.39167
Contig03646	SJCHGC05118	Inner nuclear membrane protein	0.0863685
Contig03648	SJCHGC05120	GMP synthase [glutamine-hydrolyzing]	0.483049
Contig03649	SJCHGC05121	NIL	0.459229
Contig03653	SJCHGC05125	Isocitrate dehydrogenase [NADP], mitochondrial	0.26624
Contig03654	SJCHGC05126	L-aminoadipate-semialdehyde dehydrogenase-phosphopantetheinyl transferase	0.474672
Contig03657	SJCHGC05129	60S ribosomal protein L15	0.495417
Contig03659	SJCHGC05132	Uncharacterized methyltransferase ABP140	0.443572
Contig03661	SJCHGC05134	Membralin	0.332002
Contig03665	SJCHGC05138	Solute carrier family 25 member 36-A	0.403165
Contig03671	SJCHGC05144	rRNA-processing protein FCF1 homolog	0.450629
Contig03675	SJCHGC05148	Dynein light chain	0.407269
Contig03679	SJCHGC05152	Glutathione synthetase	0.31075
Contig03686	SJCHGC05159	UvrABC system protein C OS=Maricaulis maris	0.398813
Contig03688	SJCHGC05161	Cytoplasmic polyadenylation element-binding protein 1	0.461063
Contig03698	SJCHGC05171	WD40 repeat-containing protein SMU1	0.269305
Contig03700	SJCHGC05173	DNA-binding protein A	0.440102
Contig03704	SJCHGC05177	Beta-1,3-galactosyltransferase 1	0.444707
Contig03705	SJCHGC05178	Coiled-coil domain-containing protein 12	0.434988
Contig03706	SJCHGC05179	Protein transport protein Sec61 subunit beta	0.474603
Contig03709	SJCHGC05182	Putative phospholipase B-like 2	0.356902
Contig03714	SJCHGC05187	Proteasome assembly chaperone 1	0.379119
Contig03715	SJCHGC05188	Uroporphyrinogen-III synthase	0.492595
Contig03716	SJCHGC05189	Probable complex I intermediate-associated protein 30, mitochondrial	0.477273
Contig03722	SJCHGC05196	Spore membrane assembly protein 2	0.494259
Contig03723	SJCHGC05197	Ubiquitin carboxyl-terminal hydrolase 4	0.308715
Contig03725	SJCHGC05199	NIL	0.426703
Contig03728	SJCHGC05202	Beclin-1 OS=Xenopus laevis	0.409771
Contig03729	SJCHGC05203	Uncharacterized protein	0.466717
Contig03731	SJCHGC05205	Spindle assembly abnormal protein 6 homolog	0.466748
Contig03737	SJCHGC05211	UPF0550 protein v1g238755	0.4559
Contig03738	SJCHGC05212	Coiled-coil domain-containing protein 77	0.380627
Contig03743	SJCHGC05217	AP-2 complex subunit beta-1	0.412235
Contig03746	SJCHGC05220	Nuclear pore complex protein Nup93 OS=Xenopus tropicalis	0.368819
Contig03747	SJCHGC05221	DNA mismatch repair protein mutL	0.152117
Contig03748	SJCHGC05222	Ubiquitin-conjugating enzyme E2 variant 1	0.341046
Contig03750	SJCHGC05224	Envelope glycoprotein OS=Tomato spotted wilt virus	0.233186
Contig03753	SJCHGC05227	General transcription factor IIF subunit 1	0.37502
Contig03758	SJCHGC05234	Gamma-tubulin complex component 2	0.176625
Contig03759	SJCHGC05235	Uncharacterized protein	0.461625
Contig03760	SJCHGC05236	Arginyl-tRNA--protein transferase 1	0.421309
Contig03763	SJCHGC05239	Eukaryotic translation initiation factor 3 subunit E OS=Gallus gallus	0.398299
Contig03766	SJCHGC05242	Dolichyl-diphosphooligosaccharide--protein glycosyltransferase subunit STT3B	0.300013
Contig03767	SJCHGC05243	Protein FAM91A1	0.27455
Contig03769	SJCHGC05245	Staphylococcal nuclease domain-containing protein 1	0.284775
Contig03771	SJCHGC05247	UPF0577 protein KIAA1324-like homolog	0.488324
Contig03776	SJCHGC05252	40S ribosomal protein S26	0.381184
Contig03777	SJCHGC05253	Nuclear transcription factor Y subunit alpha	0.332475
Contig03781	SJCHGC05257	Elongation factor G 2	0.3041
Contig03787	SJCHGC05265	Collagen alpha-2(I) chain	0.299354
Contig03789	SJCHGC05267	Alpha-actinin, sarcomeric	0.127431
Contig03791	SJCHGC05269	Regulator of nonsense transcripts 1	0.433758
Contig03793	SJCHGC05271	Nucleolar GTP-binding protein 1	0.426068
Contig03797	SJCHGC05275	PHD finger protein 7	0.457838
Contig03798	SJCHGC05276	Putative U5 small nuclear ribonucleoprotein 200 kDa	0.144089
Contig03800	SJCHGC05278	Peptidyl-prolyl cis-trans isomerase B	0.442487
Contig03801	SJCHGC05279	NEFA-interacting nuclear protein NIP30 OS=Homo sapiens	0.413079
Contig03802	SJCHGC05280	Cysteine desulfurase, mitochondrial	0.422186
Contig03804	SJCHGC05282	Transmembrane protein 39A-A	0.435706
Contig03807	SJCHGC05285	UPF0436 protein C9orf6 homolog	0.401495
Contig03817	SJCHGC05295	Tryptophanyl-tRNA synthetase, cytoplasmic	0.432057
Contig03820	SJCHGC05298	Zinc finger protein-like 1	0.394362
Contig03823	SJCHGC05301	Uncharacterized protein	0.33336
Contig03825	SJCHGC05303	Uncharacterized helicase W08D2.7	0.313362
Contig03826	SJCHGC05304	Retinoic acid receptor alpha	0.400609
Contig03828	SJCHGC05306	DNA-directed RNA polymerases I, II, and III subunit RPABC1	0.457784
Contig03833	SJCHGC05311	Myosin-XVIIIb	0.304425
Contig03836	SJCHGC05314	DnaJ homolog subfamily C member 8	0.428704
Contig03837	SJCHGC05315	Myelin transcription factor 1-like protein	0.492656
Contig03839	SJCHGC05317	Crossover junction endonuclease MUS81	0.285297
Contig03840	SJCHGC05318	Nanos homolog	0.216966
Contig03842	SJCHGC05320	UMP-CMP kinase	0.264735
Contig03847	SJCHGC05326	Aminopeptidase N	0.49037
Contig03850	SJCHGC05329	Elongation factor G OS=Listeria welshimeri serovar 6b (strain ATCC 35897 / DSM 20650 / SLCC5334)	0.357871
Contig03851	SJCHGC05330	Angiotensin-converting enzyme 2	0.344867
Contig03852	SJCHGC05331	Suppressor of G2 allele of SKP1 homolog	0.385731
Contig03853	SJCHGC05332	GRB2-related adapter protein	0.311917
Contig03854	SJCHGC05333	Putative homeodomain transcription factor 2	0.318783
Contig03855	SJCHGC05334	Mitochondrial import inner membrane translocase subunit Tim10	0.449396
Contig03860	SJCHGC05340	Protein YIPF6 OS=Danio rerio	0.339733
Contig03861	SJCHGC05341	Glucosamine--fructose-6-phosphate aminotransferase [isomerizing] 2	0.433217
Contig03862	SJCHGC05342	Small ubiquitin-related modifier 2	0.376773
Contig03875	SJCHGC05355	Acetyl-coenzyme A transporter 1	0.446831
Contig03876	SJCHGC05356	Heat shock 70 kDa protein	0.0991405
Contig03879	SJCHGC05359	V-type proton ATPase subunit E	0.368633
Contig03880	SJCHGC05360	Proteasome inhibitor PI31 subunit	0.271854
Contig03881	SJCHGC05361	T-complex protein 1 subunit eta OS=Homo sapiens	0.238873
Contig03882	SJCHGC05362	Sodium-dependent phosphate transporter 1-B	0.232369
Contig03884	SJCHGC05364	Cyclic GMP-binding protein C	0.301253
Contig03886	SJCHGC05366	Rab-like protein 3 OS=Xenopus tropicalis	0.332533
Contig03889	SJCHGC05369	Versican core protein	0.449755
Contig03893	SJCHGC05373	Probable H/ACA ribonucleoprotein complex subunit 4	0.469344
Contig03895	SJCHGC05375	Histone-lysine N-methyltransferase SETD8	0.342613
Contig03897	SJCHGC05377	39S ribosomal protein L30	0.412518
Contig03900	SJCHGC05381	Transmembrane 9 superfamily member 2	0.384106
Contig03906	SJCHGC05387	tRNA selenocysteine-associated protein 1 OS=Mus musculus	0.380502
Contig03908	SJCHGC05389	Uncharacterized protein	0.400323
Contig03910	SJCHGC05391	6-phosphogluconolactonase	0.278926
Contig03911	SJCHGC05392	ATP-dependent RNA helicase DHX8	0.233566
Contig03912	SJCHGC05393	Acetyl-coenzyme A synthetase, cytoplasmic	0.261136
Contig03914	SJCHGC05395	Nitric oxide synthase-interacting protein OS=Xenopus laevis	0.489423
Contig03916	SJCHGC05397	Multidrug resistance protein	0.391586
Contig03918	SJCHGC05399	26S protease regulatory subunit 6A	0.149948
Contig03924	SJCHGC05405	Synaptosomal-associated protein 29	0.276027
Contig03930	SJCHGC05411	Ubiquitin conjugation factor E4 A	0.477508
Contig03931	SJCHGC05412	Transcription factor CP2	0.467638
Contig03934	SJCHGC05415	Mucin-16	0.329501
Contig03937	SJCHGC05418	Nipped-B-like protein	0.19135
Contig03939	SJCHGC05420	28 kDa heat- and acid-stable phosphoprotein	0.345586
Contig03942	SJCHGC05423	Succinate dehydrogenase cytochrome b560 subunit, mitochondrial	0.470401
Contig03945	SJCHGC05426	NSFL1 cofactor p47 OS=Rattus norvegicus	0.329841
Contig03950	SJCHGC05431	p21-activated protein kinase-interacting protein 1-like	0.432689
Contig03952	SJCHGC05433	UPF0078 membrane protein LJ_1169	0.376302
Contig03953	SJCHGC05434	Uncharacterized protein	0.246788
Contig03956	SJCHGC05437	Ubiquinol-cytochrome c reductase complex chaperone CBP3 homolog	0.41525
Contig03957	SJCHGC05438	NTL	0.416518
Contig03959	SJCHGC05440	Probable ATP-dependent RNA helicase	0.1673
Contig03964	SJCHGC05445	NTL	0.259916
Contig03968	SJCHGC05450	Integrator complex subunit 7	0.398496
Contig03969	SJCHGC05451	Elongation factor Ts OS=Wolinella succinogenes	0.435603
Contig03971	SJCHGC05454	Isocitrate dehydrogenase [NAD] subunit gamma	0.195613
Contig03973	SJCHGC05456	Isoleucyl-tRNA synthetase OS=Wigglesworthia glossinidia brevipalpis	0.267985
Contig03975	SJCHGC05459	Bromodomain-containing protein 8	0.468835
Contig03977	SJCHGC05461	Transaldolase	0.352405
Contig03983	SJCHGC05467	Dual specificity tyrosine-phosphorylation-regulated kinase 1B	0.284016
Contig03984	SJCHGC05468	Calcium-transporting ATPase sarcoplasmic/endoplasmic reticulum type	0.350404
Contig03988	SJCHGC05472	DNA polymerase epsilon subunit 3	0.345113
Contig03995	SJCHGC05480	Serine/threonine-protein kinase TAO1	0.403028
Contig03996	SJCHGC05481	Equilibrative nucleoside transporter 3	0.203151
Contig03997	SJCHGC05482	T-complex protein 1 subunit epsilon	0.329188
Contig03998	SJCHGC05483	Eukaryotic translation initiation factor 2-alpha kinase 3	0.399487
Contig03999	SJCHGC05484	Magnesium-dependent phosphatase 1	0.464211
Contig04001	SJCHGC05486	Sodium/potassium-transporting ATPase subunit beta-2 OS=Drosophila melanogaster	0.402942
Contig04002	SJCHGC05487	Phospholipase DDHD1	0.306181
Contig04007	SJCHGC05492	WD repeat domain phosphoinositide-interacting protein 3	0.29405
Contig04010	SJCHGC05495	E3 ubiquitin-protein ligase RNF12	0.264781
Contig04011	SJCHGC05496	Mitogen-activated protein kinase kinase kinase kinase 3	0.412251
Contig04016	SJCHGC05501	Exosome complex exonuclease RRP40	0.397024
Contig04017	SJCHGC05502	Leukocyte surface antigen CD53	0.317194
Contig04020	SJCHGC05505	Zinc finger A20 and AN1 domain-containing stress-associated protein 4	0.264755
Contig04021	SJCHGC05506	Histone acetyltransferase type B catalytic subunit	0.307561
Contig04024	SJCHGC05509	Sodium channel protein type 7 subunit alpha	0.244474
Contig04029	SJCHGC05514	Protein fyv10	0.484985
Contig04031	SJCHGC05516	Pyridoxine-5'-phosphate oxidase	0.473148
Contig04032	SJCHGC05517	Williams-Beuren syndrome chromosomal region 16 protein	0.277752
Contig04037	SJCHGC05524	Mitofusin-2	0.422013
Contig04039	SJCHGC05526	Glycerol-3-phosphate transporter	0.21742
Contig04042	SJCHGC05529	Eukaryotic translation initiation factor 3 subunit E-interacting protein	0.180776
Contig04046	SJCHGC05533	Double-strand-break repair protein rad21 homolog	0.256459
Contig04047	SJCHGC05534	Polypyrimidine tract-binding protein 1 OS=Mus musculus	0.301524
Contig04048	SJCHGC05535	Forkhead-associated domain-containing protein	0.367143
Contig04049	SJCHGC05536	Rab GTPase-activating protein 1	0.422136
Contig04050	SJCHGC05537	Guanine nucleotide-binding protein subunit beta-1	0.475466
Contig04056	SJCHGC05543	Y' element ATP-dependent helicase YEL077C	0.282405
Contig04060	SJCHGC05547	Multidrug resistance protein 3	0.449472
Contig04061	SJCHGC05548	F-box-like/WD repeat-containing protein	0.199792
Contig04064	SJCHGC05551	Actin-related protein 3	0.355217
Contig04067	SJCHGC05554	Ubiquinone biosynthesis protein COQ9, mitochondrial	0.47653
Contig04071	SJCHGC05558	Glycine cleavage system H protein	0.417721
Contig04072	SJCHGC05559	Leucine-rich repeat-containing protein 47	0.405821
Contig04080	SJCHGC05567	Transcriptional repressor NF-X1	0.297245
Contig04084	SJCHGC05571	Disheveled-associated activator of morphogenesis 1	0.466193
Contig04085	SJCHGC05572	DCN1-like protein 1	0.423086
Contig04086	SJCHGC05573	Apolipoprotein N-acyltransferase	0.422792
Contig04090	SJCHGC05577	E3 ubiquitin-protein ligase HUWE1	0.440325
Contig04091	SJCHGC05578	Urokinase plasminogen activator surface receptor	0.126802
Contig04094	SJCHGC05582	Lysosomal alpha-glucosidase	0.312683
Contig04096	SJCHGC05584	Phosphatidylinositol-3,4,5-trisphosphate 3-phosphatase and dual-specificity protein phosphatase PTEN	0.379484
Contig04097	SJCHGC05585	RING-H2 finger protein ATL3L	0.39054
Contig04100	SJCHGC05588	Methionine aminopeptidase 2	0.139407
Contig04101	SJCHGC05589	Synaptophysin	0.22953
Contig04103	SJCHGC05591	CD82 antigen	0.404634
Contig04106	SJCHGC05594	UPF0614 protein C14orf102 homolog	0.421703
Contig04109	SJCHGC05597	Leader peptidase pppA	0.365903
Contig04110	SJCHGC05598	Glutamate-rich WD repeat-containing protein 1	0.414452
Contig04111	SJCHGC05599	Polycomb protein SCMH1	0.37559
Contig04112	SJCHGC05600	Mucin-like protein 1	0.472581
Contig04114	SJCHGC05602	Cytochrome c biogenesis protein ccsA	0.223852
Contig04115	SJCHGC05603	NADH dehydrogenase [ubiquinone] iron-sulfur protein 4, mitochondrial	0.491075
Contig04116	SJCHGC05604	Zinc transporter ZIP6 OS=Pongo abelii	0.310777
Contig04117	SJCHGC05605	Thioredoxin domain-containing protein 11	0.419646
Contig04119	SJCHGC05607	Periostin	0.472042
Contig04125	SJCHGC05614	Ribosomal L1 domain-containing protein 1	0.359172
Contig04126	SJCHGC05615	NIL	0.478193
Contig04129	SJCHGC05618	Cytosolic 5'-nucleotidase III	0.295281
Contig04132	SJCHGC05622	General vesicular transport factor p115	0.4523
Contig04135	SJCHGC05625	Brix domain-containing protein 2	0.303778
Contig04136	SJCHGC05626	Epidermal growth factor receptor kinase substrate 8-like protein 2	0.391485
Contig04137	SJCHGC05627	Uncharacterized protein	0.235288
Contig04138	SJCHGC05628	UPF0446 protein C12orf31 homolog	0.436932
Contig04139	SJCHGC05629	Protein ARMET	0.341624
Contig04140	SJCHGC05630	Pterin-4-alpha-carbinolamine dehydratase 2	0.403405
Contig04141	SJCHGC05631	NADH-ubiquinone oxidoreductase chain 2	0.414775
Contig04146	SJCHGC05636	Spectrin alpha chain, brain	0.337757
Contig04147	SJCHGC05637	Autophagy-related protein 21	0.465783
Contig04152	SJCHGC05643	Mps one binder kinase activator-like 1A	0.362462
Contig04154	SJCHGC05645	Ras GTPase-activating protein-binding protein 1	0.086297
Contig04159	SJCHGC05650	Polypyrimidine tract-binding protein	0.125725
Contig04161	SJCHGC05652	6-phosphogluconate dehydrogenase, decarboxylating	0.129193
Contig04162	SJCHGC05653	Uncharacterized protein	0.3778
Contig04166	SJCHGC05658	Neurocalcin	0.359236
Contig04168	SJCHGC05660	NTL	0.464393
Contig04170	SJCHGC05662	Protein Red	0.284682
Contig04174	SJCHGC05666	Queuosine biosynthesis protein queC	0.47431
Contig04175	SJCHGC05667	Mitochondria fission 1 protein	0.457677
Contig04176	SJCHGC05668	Long neurotoxin	0.217151
Contig04179	SJCHGC05671	ADP-ribosylation factor-like protein 1	0.328962
Contig04181	SJCHGC05673	UPF0673 membrane protein YHR009C	0.364963
Contig04182	SJCHGC05674	Cleavage stimulation factor 64 kDa subunit, tau variant	0.354713
Contig04183	SJCHGC05675	Alpha-adducin OS=Homo sapiens	0.299247
Contig04187	SJCHGC05679	Bladder cancer-associated protein	0.294018
Contig04188	SJCHGC05680	Lysocardiolipin acyltransferase	0.128784
Contig04189	SJCHGC05681	Exportin-1	0.290365
Contig04191	SJCHGC05683	Vesicle-trafficking protein SEC22b	0.347662
Contig04192	SJCHGC05684	Alpha-N-acetylgalactosaminidase	0.239195
Contig04193	SJCHGC05685	Synaptobrevin homolog YKT6	0.325534
Contig04197	SJCHGC05689	5-aminolevulinate synthase, nonspecific	0.443317
Contig04198	SJCHGC05690	Protein-tyrosine phosphatase-like member B	0.362413
Contig04201	SJCHGC05693	Fatty aldehyde dehydrogenase	0.308586
Contig04202	SJCHGC05694	Glutamate synthase [NADH]	0.330808
Contig04205	SJCHGC05697	Transforming acidic coiled-coil-containing protein 2	0.322759
Contig04206	SJCHGC05698	E3 ubiquitin-protein ligase CHFR	0.258968
Contig04208	SJCHGC05700	Protein JSN1	0.39093
Contig04210	SJCHGC05702	Vacuolar protein sorting-associated protein 11 homolog	0.430816
Contig04211	SJCHGC05704	Transketolase	0.350473
Contig04215	SJCHGC05708	Ubiquitin carboxyl-terminal hydrolase 49	0.409207
Contig04216	SJCHGC05709	Pentatricopeptide repeat-containing protein At1g05665, mitochondrial OS=Arabidopsis thaliana GN=At1g05665 PE=2 SV=1	0.358067
Contig04217	SJCHGC05710	Eukaryotic translation initiation factor 2 subunit 1	0.297236
Contig04221	SJCHGC05714	Zinc finger MYND domain-containing protein 11	0.403276
Contig04222	SJCHGC05715	Histone H4	0.491258
Contig04224	SJCHGC05717	Phosphatidylinositol transfer protein PDR17	0.322853
Contig04225	SJCHGC05718	Phosphorylase b kinase gamma catalytic chain, testis/liver isoform	0.367382
Contig04227	SJCHGC05720	Protein YIPF5 OS=Xenopus tropicalis	0.235281
Contig04228	SJCHGC05721	Equilibrative nucleoside transporter 3	0.40641
Contig04231	SJCHGC05724	Dynactin subunit 5	0.444541
Contig04232	SJCHGC05725	NudC domain-containing protein 1 OS=Danio rerio GN=nudcd1 PE=2 SV=1	0.41478
Contig04236	SJCHGC05729	60S ribosomal protein L11	0.368666
Contig04237	SJCHGC05730	E3 ubiquitin-protein ligase BRE1A	0.297083
Contig04240	SJCHGC05733	Tetraspanin-11	0.472323
Contig04242	SJCHGC05735	Hydroxyacylglutathione hydrolase	0.444763
Contig04244	SJCHGC05737	Ribose-phosphate pyrophosphokinase 1	0.359153
Contig04245	SJCHGC05738	Ribosomal protein S6 kinase alpha-1	0.171887
Contig04246	SJCHGC05739	Protein HIRA	0.375029
Contig04249	SJCHGC05742	Cornifelin	0.264739
Contig04251	SJCHGC05744	Deoxynucleotidyltransferase terminal-interacting protein 2	0.434597
Contig04252	SJCHGC05745	Zinc finger protein-like 1 homolog	0.332762
Contig04257	SJCHGC05751	Zinc finger protein SFP1	0.490157
Contig04259	SJCHGC05753	Replication factor C subunit 4	0.455162
Contig04260	SJCHGC05754	NIL	0.338146
Contig04261	SJCHGC05755	Phosphoribosyltransferase domain-containing protein 1	0.200347
Contig04264	SJCHGC05758	Protein TEX261 OS=Mus musculus	0.333841
Contig04265	SJCHGC05759	Kinetochore protein NDC80	0.188606
Contig04267	SJCHGC05761	Actin-related protein	0.157265
Contig04274	SJCHGC05768	Beta-lactamase-like protein LOC255374	0.249715
Contig04276	SJCHGC05770	U6 snRNA-associated Sm-like protein LSm1	0.467179
Contig04282	SJCHGC05777	Leptin receptor overlapping transcript-like 1	0.492272
Contig04283	SJCHGC05778	Adenylate kinase isoenzyme 4, mitochondrial	0.2577
Contig04286	SJCHGC05781	U3 small nucleolar RNA-associated protein 10 OS=Aspergillus niger	0.429262
Contig04288	SJCHGC05783	Zinc finger and BTB domain-containing protein 12	0.44205
Contig04290	SJCHGC05785	Protein farnesyltransferase/geranylgeranyltransferase type-1 subunit alpha	0.405993
Contig04291	SJCHGC05786	Prefoldin subunit 3 OS=Mus musculus	0.403407
Contig04292	SJCHGC05787	Oxysterol-binding protein 1 OS=Mus musculus	0.296
Contig04293	SJCHGC05788	Putative uncharacterized protein	0.345632
Contig04294	SJCHGC05789	Nucleoporin NUP53 OS=Rattus norvegicus	0.286004
Contig04295	SJCHGC05790	Cullin-4A	0.443312
Contig04297	SJCHGC05792	Cytosolic 5'-nucleotidase III-like protein B	0.313993
Contig04299	SJCHGC05794	Coatomer subunit zeta-1	0.403366
Contig04302	SJCHGC05797	Guanine nucleotide-binding protein G(i) subunit alpha OS=Asterina pectinifera	0.356756
Contig04304	SJCHGC05799	Tensin	0.259348
Contig04305	SJCHGC05800	Uncharacterized protein	0.304485
Contig04306	SJCHGC05803	THO complex subunit 7 homolog	0.369532
Contig04307	SJCHGC05804	Replication factor C subunit 2	0.260214
Contig04308	SJCHGC05805	Mitochondrial import inner membrane translocase subunit TIM44	0.434285
Contig04309	SJCHGC05806	Golgin subfamily A member 2	0.232624
Contig04310	SJCHGC05807	Putative T-box protein 31	0.387055
Contig04311	SJCHGC05808	General transcription factor IIE subunit 2	0.457442
Contig04313	SJCHGC05810	Cell division control protein 2-A	0.191211
Contig04314	SJCHGC05811	Transmembrane protein 145	0.38552
Contig04315	SJCHGC05813	NIL	0.301397
Contig04316	SJCHGC05814	Lipid phosphate phosphohydrolase 3	0.304028
Contig04317	SJCHGC05816	ER lumen protein retaining receptor 2	0.35064
Contig04318	SJCHGC05817	PDZ and LIM domain protein 2	0.404964
Contig04319	SJCHGC05818	Nucampholin homolog	0.440479
Contig04321	SJCHGC05820	Histone H2A.Z	0.29227
Contig04323	SJCHGC05822	Splicing factor, arginine/serine-rich 1 OS=Danio rerio	0.455421
Contig04324	SJCHGC05823	Fatty acid desaturase 1	0.226187
Contig04325	SJCHGC05824	Ubiquilin-1 OS=Rattus norvegicus	0.363324
Contig04326	SJCHGC05825	NADH-ubiquinone oxidoreductase chain 5 OS=Trypanosoma brucei brucei	0.349871
Contig04327	SJCHGC05826	Fanconi anemia group D2 protein	0.448167
Contig04328	SJCHGC05827	MADS-box transcription factor 34	0.386332
Contig04329	SJCHGC05828	Mitochondrial 2-oxoglutarate/malate carrier protein	0.248418
Contig04333	SJCHGC05832	Cyclin-K	0.346908
Contig04334	SJCHGC05833	Lipid phosphate phosphohydrolase 3	0.244427
Contig04335	SJCHGC05834	Protein-tyrosine sulfotransferase 1	0.361889
Contig04338	SJCHGC05837	GPI transamidase component PIG-T	0.394775
Contig04339	SJCHGC05838	Carboxypeptidase M	0.423705
Contig04344	SJCHGC05843	NTL	0.490754
Contig04346	SJCHGC05846	E3 ubiquitin-protein ligase RNF14	0.431379
Contig04351	SJCHGC05851	Mitogen-activated protein kinase scaffold protein 1	0.343182
Contig04354	SJCHGC05854	Malectin-A	0.454628
Contig04360	SJCHGC05862	Glycylpeptide N-tetradecanoyltransferase 1	0.325155
Contig04361	SJCHGC05863	UPF0480 protein C15orf24 homolog	0.443089
Contig04363	SJCHGC05865	Small glutamine-rich tetratricopeptide repeat-containing protein alpha	0.380205
Contig04368	SJCHGC05870	Short coiled-coil protein	0.342214
Contig04370	SJCHGC05872	Calcineurin subunit B type 1	0.323443
Contig04371	SJCHGC05873	Uncharacterized protein	0.346698
Contig04372	SJCHGC05874	26S protease regulatory subunit 6B	0.227689
Contig04374	SJCHGC05876	Uncharacterized metallophosphoesterase CSTP1	0.432908
Contig04377	SJCHGC05879	Sperm mitochondrial-associated cysteine-rich protein	0.169446
Contig04379	SJCHGC05881	NTL	0.48956
Contig04381	SJCHGC05883	Golgin-45 OS=Homo sapiens	0.261018
Contig04383	SJCHGC05885	Uncharacterized protein	0.35144
Contig04384	SJCHGC05886	DNA polymerase nu	0.348239
Contig04386	SJCHGC05888	Protein disulfide-isomerase A6	0.409198
Contig04387	SJCHGC05889	DIS3-like exonuclease 1	0.422183
Contig04389	SJCHGC05891	Mitogen-activated protein kinase 10	0.364394
Contig04390	SJCHGC05892	Serine/arginine repetitive matrix protein 2	0.13236
Contig04392	SJCHGC05894	Adenylosuccinate synthetase isozyme 1	0.478135
Contig04394	SJCHGC05896	Growth factor receptor-bound protein 2	0.29417
Contig04398	SJCHGC05900	Dihydrolipoyl dehydrogenase, mitochondrial	0.357641
Contig04400	SJCHGC05902	Asparaginyl-tRNA synthetase, cytoplasmic	0.409017
Contig04402	SJCHGC05904	Protein RMD5 homolog A	0.162515
Contig04404	SJCHGC05906	NADH dehydrogenase [ubiquinone] 1 alpha subcomplex subunit 9, mitochondrial	0.300577
Contig04408	SJCHGC05911	Heparan-sulfate 6-O-sulfotransferase 2	0.268056
Contig04410	SJCHGC05913	Poly(U)-specific endoribonuclease-B	0.354239
Contig04411	SJCHGC05914	Lupus La protein	0.359451
Contig04412	SJCHGC05915	Extracellular matrix-binding protein ebh	0.36284
Contig04414	SJCHGC05917	Antilisterial bacteriocin subtilosin biosynthesis protein	0.320467
Contig04416	SJCHGC05919	Mitochondrial dimethyladenosine transferase 1	0.406842
Contig04418	SJCHGC05921	Molybdenum cofactor synthesis protein 2 large subunit	0.487682
Contig04420	SJCHGC05923	Cysteine and histidine-rich domain-containing protein 1	0.291092
Contig04423	SJCHGC05926	Zinc finger protein 84	0.489586
Contig04425	SJCHGC05928	Rab3 GTPase-activating protein non-catalytic subunit	0.367189
Contig04426	SJCHGC05929	Mitochondrial import receptor subunit TOM40 homolog 2	0.418887
Contig04427	SJCHGC05930	M-phase phosphoprotein 1	0.405656
Contig04429	SJCHGC05932	Geranylgeranyl transferase type-2 subunit alpha	0.28907
Contig04430	SJCHGC05933	Mono-ADP-ribosyltransferase sirtuin-6	0.368287
Contig04434	SJCHGC05937	Ras-related protein Rap-2b	0.26801
Contig04437	SJCHGC05940	Translocon-associated protein subunit beta	0.282293
Contig04440	SJCHGC05943	Probable signal peptidase complex subunit 2	0.344685
Contig04442	SJCHGC05945	Olfactory receptor 2A2	0.429199
Contig04446	SJCHGC05949	Trafficking protein particle complex subunit 2	0.42969
Contig04451	SJCHGC05954	E3 ubiquitin-protein ligase UPL4	0.269759
Contig04452	SJCHGC05955	60S ribosomal protein L27	0.381027
Contig04458	SJCHGC05961	NIL	0.336491
Contig04459	SJCHGC05962	DNA repair protein RAD51 homolog 4	0.44462
Contig04461	SJCHGC05964	Probable tRNA pseudouridine synthase 2	0.360034
Contig04462	SJCHGC05965	Proliferating cell nuclear antigen	0.267647
Contig04464	SJCHGC05967	Alpha-(1,6)-fucosyltransferase	0.359066
Contig04466	SJCHGC05970	Uncharacterized protein	0.486167
Contig04467	SJCHGC05971	Respiration factor 1 OS=Saccharomyces cerevisiae	0.417511
Contig04470	SJCHGC05974	ER lumen protein retaining receptor 1	0.178946
Contig04472	SJCHGC05976	NTL	0.369169
Contig04475	SJCHGC05980	U7 snRNA-associated Sm-like protein LSm10	0.427478
Contig04478	SJCHGC05983	Protein ycf2 OS=Ranunculus macranthus	0.297824
Contig04479	SJCHGC05984	Proliferation-associated protein 2G4	0.335528
Contig04481	SJCHGC05986	DnaJ homolog subfamily C member 2	0.428597
Contig04482	SJCHGC05987	Ubiquitin carboxyl-terminal hydrolase 14 OS=Homo sapiens	0.49942
Contig04483	SJCHGC05988	Transcription factor BTF3 homolog 4	0.355284
Contig04485	SJCHGC05990	Origin recognition complex subunit 1	0.273064
Contig04487	SJCHGC05992	39S ribosomal protein L14	0.485615
Contig04488	SJCHGC05994	Protein translation factor SUI1 homolog	0.438735
Contig04489	SJCHGC05995	Aldehyde dehydrogenase X, mitochondrial	0.406284
Contig04490	SJCHGC05996	Asparaginyl-tRNA synthetase, cytoplasmic	0.289451
Contig04491	SJCHGC05997	ADP-ribose pyrophosphatase, mitochondrial	0.449525
Contig04493	SJCHGC05999	Calpain-B	0.276103
Contig04496	SJCHGC06002	Cell cycle checkpoint protein RAD1	0.304616
Contig04501	SJCHGC06007	DNA methyltransferase 1-associated protein 1	0.488527
Contig04502	SJCHGC06008	Protein grpE OS=Clostridium difficile	0.485898
Contig04503	SJCHGC06009	Thymidylate kinase OS=Schizosaccharomyces pombe	0.456573
Contig04508	SJCHGC06014	Alpha- and gamma-adaptin-binding protein p34	0.444603
Contig04510	SJCHGC06016	Four and a half LIM domains protein 2	0.294435
Contig04511	SJCHGC06017	Ubiquitin carboxyl-terminal hydrolase 3	0.297622
Contig04514	SJCHGC06021	DnaJ homolog subfamily B member 4	0.164876
Contig04517	SJCHGC06024	Putative inositol monophosphatase 3	0.37197
Contig04522	SJCHGC06031	Severin	0.176104
Contig04523	SJCHGC06032	Transmembrane protein 222	0.38604
Contig04524	SJCHGC06033	DNA mismatch repair protein Mlh1	0.356387
Contig04525	SJCHGC06034	7,8-dihydro-8-oxoguanine triphosphatase	0.317002
Contig04526	SJCHGC06035	Guanine nucleotide-binding protein subunit beta-5	0.371289
Contig04530	SJCHGC06040	Ester hydrolase C11orf54 homolog	0.376805
Contig04531	SJCHGC06041	tRNA (adenine-N(1)-)-methyltransferase catalytic subunit TRM61	0.420358
Contig04532	SJCHGC06042	Coiled-coil domain-containing protein 149	0.493134
Contig04533	SJCHGC06043	Eukaryotic translation initiation factor 4 gamma 2	0.424897
Contig04536	SJCHGC06047	Reticulocalbin-2	0.352093
Contig04539	SJCHGC06050	cAMP-dependent protein kinase catalytic subunit alpha	0.302525
Contig04541	SJCHGC06052	Heterogeneous nuclear ribonucleoprotein A1	0.406887
Contig04542	SJCHGC06053	Eukaryotic translation initiation factor 6	0.301747
Contig04543	SJCHGC06054	Superoxide dismutase [Mn], mitochondrial	0.432471
Contig04545	SJCHGC06056	Uncharacterized lipoprotein MJ0878	0.345511
Contig04546	SJCHGC06057	Ras-like GTP-binding protein Rho1	0.463716
Contig04548	SJCHGC06059	Serine/threonine-protein phosphatase PP1-alpha catalytic subunit	0.47282
Contig04551	SJCHGC06062	Cell cycle control protein 50A	0.372865
Contig04557	SJCHGC06069	Pre-mRNA cleavage complex II protein Clp1	0.49178
Contig04558	SJCHGC06070	SWI/SNF-related matrix-associated actin-dependent regulator of chromatin subfamily A containing DEAD/H box 1	0.334204
Contig04560	SJCHGC06072	Twinfilin-1	0.415692
Contig04562	SJCHGC06074	UDP-glucose 4-epimerase	0.387149
Contig04563	SJCHGC06075	Aspartyl aminopeptidase	0.451643
Contig04565	SJCHGC06077	Myosin-G heavy chain	0.1524
Contig04568	SJCHGC06080	Long-chain-fatty-acid--CoA ligase 5	0.30277
Contig04571	SJCHGC06084	Splicing factor, arginine/serine-rich 2	0.393022
Contig04572	SJCHGC06085	cGMP-dependent protein kinase 1	0.401735
Contig04573	SJCHGC06086	Uridine-cytidine kinase 2-A	0.262879
Contig04576	SJCHGC06090	Eukaryotic translation initiation factor 3 subunit H	0.333044
Contig04578	SJCHGC06092	Niemann-Pick C1 protein	0.238978
Contig04579	SJCHGC06093	Uncharacterized protein	0.441415
Contig04581	SJCHGC06095	Vasodilator-stimulated phosphoprotein	0.362165
Contig04582	SJCHGC06096	Uncharacterized protein	0.35797
Contig04583	SJCHGC06097	Thioredoxin domain-containing protein 9	0.353087
Contig04584	SJCHGC06098	Alpha-parvin	0.37184
Contig04586	SJCHGC06100	Homeobox protein extradenticle	0.413808
Contig04589	SJCHGC06103	Translation initiation factor eIF-2B subunit alpha	0.359557
Contig04590	SJCHGC06104	UPF0348 protein Fnod_1757	0.452211
Contig04591	SJCHGC06105	Rab GDP dissociation inhibitor beta	0.355468
Contig04593	SJCHGC06107	Autophagy-related protein 3	0.465347
Contig04594	SJCHGC06108	NTL	0.469353
Contig04596	SJCHGC06110	Transcription initiation factor IIA subunit 1	0.473574
Contig04597	SJCHGC06111	Isocitrate dehydrogenase [NAD] subunit beta, mitochondrial	0.360164
Contig04599	SJCHGC06113	Collagen alpha-1(IV) chain	0.208787
Contig04600	SJCHGC06114	PAB-dependent poly(A)-specific ribonuclease subunit PAN3	0.425758
Contig04601	SJCHGC06115	NADH dehydrogenase [ubiquinone] iron-sulfur protein 3, mitochondrial	0.396262
Contig04603	SJCHGC06117	Replication factor C subunit 5	0.419934
Contig04604	SJCHGC06118	Proteasome subunit beta type-7	0.499999
Contig04605	SJCHGC06119	Transcription elongation factor B polypeptide 2	0.334723
Contig04606	SJCHGC06121	N-terminal acetyltransferase complex ARD1 subunit homolog A	0.357722
Contig04609	SJCHGC06124	Malate dehydrogenase, mitochondrial	0.382299
Contig04612	SJCHGC06127	Programmed cell death protein 10	0.356148
Contig04613	SJCHGC06128	Ethanolamine-phosphate cytidylyltransferase	0.423823
Contig04615	SJCHGC06130	97 kDa heat shock protein	0.370685
Contig04617	SJCHGC06132	Derlin-2	0.43931
Contig04618	SJCHGC06133	UBX domain-containing protein 4	0.381116
Contig04619	SJCHGC06134	Phosphate carrier protein, mitochondrial OS=Rattus norvegicus	0.436257
Contig04620	SJCHGC06135	NTL	0.417212
Contig04621	SJCHGC06136	UPF0489 protein C5orf22 homolog	0.317535
Contig04622	SJCHGC06137	Pyruvate dehydrogenase protein X component, mitochondrial	0.433365
Contig04623	SJCHGC06138	S-phase kinase-associated protein 1	0.354562
Contig04625	SJCHGC06140	26S proteasome non-ATPase regulatory subunit 1	0.409519
Contig04628	SJCHGC06143	Syntaxin-binding protein 5 OS=Mus musculus	0.35414
Contig04629	SJCHGC06144	Glutamate--cysteine ligase catalytic subunit	0.278679
Contig04632	SJCHGC06147	FK506-binding protein 4	0.453423
Contig04634	SJCHGC06149	Arginase-2	0.300069
Contig04635	SJCHGC06150	Ras-related protein Rab-10 OS=Mus musculus	0.480046
Contig04636	SJCHGC06151	Iron-sulfur cluster assembly enzyme ISCU, mitochondrial	0.356627
Contig04637	SJCHGC06152	Acidic fibroblast growth factor intracellular-binding protein	0.364777
Contig04639	SJCHGC06154	Zinc finger RNA-binding protein	0.30801
Contig04641	SJCHGC06157	Ras-related protein Rab-18A	0.449143
Contig04644	SJCHGC06160	Charged multivesicular body protein 5	0.342385
Contig04645	SJCHGC06161	5'-AMP-activated protein kinase catalytic subunit alpha-2	0.427303
Contig04647	SJCHGC06163	Aspartate aminotransferase, mitochondrial	0.413737
Contig04648	SJCHGC06164	Cleft lip and palate transmembrane protein 1-like protein	0.267765
Contig04649	SJCHGC06165	Ataxin-3	0.392635
Contig04650	SJCHGC06166	CTP synthase 2	0.235243
Contig04651	SJCHGC06167	UV excision repair protein RAD23 homolog	0.165149
Contig04653	SJCHGC06169	Adenylate kinase isoenzyme 6	0.495343
Contig04655	SJCHGC06171	Dihydropyrimidinase-related protein 1	0.310859
Contig04656	SJCHGC06172	60S ribosomal protein L18a	0.398846
Contig04657	SJCHGC06173	Interleukin-3 receptor class 2 beta chain	0.456851
Contig04660	SJCHGC06176	Soma ferritin	0.106362
Contig04665	SJCHGC06181	RNA-binding protein PNO1	0.319472
Contig04666	SJCHGC06182	NADH-ubiquinone oxidoreductase chain 6 (Fragment)	0.320848
Contig04667	SJCHGC06183	RNA exonuclease 4	0.430903
Contig04668	SJCHGC06184	Cell cycle control protein 50A	0.4355
Contig04669	SJCHGC06185	Exosome complex exonuclease RRP41	0.417649
Contig04671	SJCHGC06187	NIL	0.44791
Contig04675	SJCHGC06191	Plasmolipin	0.339015
Contig04676	SJCHGC06192	Eukaryotic translation initiation factor 3 subunit F	0.405883
Contig04680	SJCHGC06196	Pre-mRNA-splicing regulator female-lethal(2)D	0.284715
Contig04681	SJCHGC06197	Phosphatidylinositide phosphatase SAC1-B	0.412481
Contig04683	SJCHGC06199	Transmembrane emp24 domain-containing protein 3	0.448532
Contig04686	SJCHGC06202	Lamin-B1	0.338564
Contig04687	SJCHGC06203	Synapse-associated protein 1	0.326338
Contig04688	SJCHGC06204	Eukaryotic translation initiation factor 2 subunit 2	0.38349
Contig04693	SJCHGC06210	Eukaryotic translation initiation factor 3 subunit D	0.382972
Contig04695	SJCHGC06212	Calcyphosin-like protein	0.456825
Contig04697	SJCHGC06214	Transcobalamin-2	0.458351
Contig04698	SJCHGC06215	cAMP-dependent protein kinase catalytic subunit	0.379438
Contig04699	SJCHGC06216	Homeobox protein SMOX-5	0.482173
Contig04703	SJCHGC06221	Integrin beta-1-B	0.40833
Contig04706	SJCHGC06224	Golgi resident protein GCP60	0.340913
Contig04708	SJCHGC06226	Nodal modulator 2 OS=Homo sapiens	0.374868
Contig04709	SJCHGC06227	Neutral alpha-glucosidase AB	0.352384
Contig04710	SJCHGC06228	Protein GPR108	0.460147
Contig04711	SJCHGC06229	Pre-mRNA-processing factor 19	0.332169
Contig04713	SJCHGC06231	Cathepsin L	0.325074
Contig04715	SJCHGC06233	T-complex protein 1 subunit gamma OS=Xenopus laevis	0.242833
Contig04716	SJCHGC06234	Calnexin	0.15708
Contig04718	SJCHGC06236	Syntaxin-binding protein 1 OS=Gallus gallus	0.351663
Contig04719	SJCHGC06237	26S proteasome non-ATPase regulatory subunit 13	0.485984
Contig04720	SJCHGC06238	Prefoldin subunit 6 OS=Homo sapiens	0.487646
Contig04721	SJCHGC06239	Mediator of RNA polymerase II transcription subunit 28	0.448356
Contig04722	SJCHGC06240	Uncharacterized protein	0.452531
Contig04725	SJCHGC06243	Protease-associated domain-containing protein of 21 kDa	0.490039
Contig04727	SJCHGC06245	Transcription elongation regulator 1	0.349932
Contig04729	SJCHGC06247	Cysteine-rich protein 1	0.393857
Contig04730	SJCHGC06248	Lipopolysaccharide-induced tumor necrosis factor-alpha factor homolog	0.215429
Contig04731	SJCHGC06249	Lysosomal-associated transmembrane protein 4A	0.403515
Contig04734	SJCHGC06253	39S ribosomal protein L19	0.39299
Contig04737	SJCHGC06256	Poly(A) polymerase alpha	0.183374
Contig04739	SJCHGC06258	Sister chromatid cohesion protein DCC1	0.282454
Contig04740	SJCHGC06260	Zinc finger protein jing	0.451182
Contig04743	SJCHGC06263	Microtubule-associated protein RP/EB family member 1	0.352051
Contig04745	SJCHGC06265	Histone demethylase JARID1B	0.358598
Contig04749	SJCHGC06269	LIM domain transcription factor LMO4-B	0.375998
Contig04750	SJCHGC06270	RuvB-like 2	0.362503
Contig04751	SJCHGC06271	Ubiquitin-conjugating enzyme E2 N	0.287617
Contig04752	SJCHGC06272	WD repeat-containing protein 57	0.30017
Contig04753	SJCHGC06273	Eukaryotic translation initiation factor 2A	0.311061
Contig04754	SJCHGC06274	Torsin-1A-interacting protein 1	0.348339
Contig04755	SJCHGC06275	SUMO-conjugating enzyme UBC9	0.461176
Contig04756	SJCHGC06276	Secretory carrier-associated membrane protein 1	0.2058
Contig04757	SJCHGC06277	Tubulin--tyrosine ligase-like protein 12	0.463936
Contig04758	SJCHGC06278	ATP-dependent RNA helicase eIF4A	0.285121
Contig04761	SJCHGC06281	WD repeat-containing protein 61	0.418071
Contig04762	SJCHGC06282	Protein RER1 OS=Rattus norvegicus	0.2754
Contig04763	SJCHGC06283	Eukaryotic initiation factor 4A-III	0.425555
Contig04764	SJCHGC06284	39S ribosomal protein L9	0.337072
Contig04766	SJCHGC06286	Apoptosis regulator BAX	0.335305
Contig04767	SJCHGC06287	26S proteasome non-ATPase regulatory subunit 7	0.399105
Contig04768	SJCHGC06288	Moesin/ezrin/radixin homolog 1	0.388459
Contig04770	SJCHGC06290	Ras-related protein M-Ras	0.371609
Contig04771	SJCHGC06291	14-3-3-like protein A	0.48251
Contig04772	SJCHGC06292	78 kDa glucose-regulated protein	0.376447
Contig04776	SJCHGC06297	60S ribosomal protein L3	0.380524
Contig04778	SJCHGC06299	Mitochondrial import inner membrane translocase subunit Tim23	0.418038
Contig04779	SJCHGC06300	Lipase maturation factor 2	0.347008
Contig04780	SJCHGC06301	Phospholipid hydroperoxide glutathione peroxidase 1, chloroplastic	0.314016
Contig04781	SJCHGC06302	Serine/threonine-protein phosphatase 2A 56 kDa regulatory subunit epsilon isoform	0.351197
Contig04783	SJCHGC06304	Lysosome membrane protein 2	0.226798
Contig04784	SJCHGC06305	Pyruvate kinase isozymes M1/M2 OS=Rattus norvegicus	0.37059
Contig04786	SJCHGC06307	Nicotinate-nucleotide--dimethylbenzimidazole phosphoribosyltransferase	0.253281
Contig04788	SJCHGC06309	Protein CWC15 homolog A	0.367655
Contig04789	SJCHGC06310	Golgi-associated plant pathogenesis-related protein 1 OS=Homo sapiens	0.444854
Contig04790	SJCHGC06312	Stress-70 protein, mitochondrial OS=Mus musculus	0.362736
Contig04792	SJCHGC06315	Rho-related GTP-binding protein RhoB	0.419528
Contig04794	SJCHGC06317	NTL	0.492929
Contig04795	SJCHGC06318	Actin-2	0.213267
Contig04797	SJCHGC06320	Eukaryotic translation initiation factor 3 subunit J	0.396332
Contig04799	SJCHGC06322	Polyadenylate-binding protein 1	0.497766
Contig04803	SJCHGC06326	ATP-dependent RNA helicase A	0.323139
Contig04804	SJCHGC06327	Mediator of RNA polymerase II transcription subunit 13	0.360235
Contig04805	SJCHGC06329	Transcription initiation factor TFIID subunit 9B	0.4674
Contig04806	SJCHGC06330	Organic solute transporter alpha-like protein	0.263371
Contig04807	SJCHGC06331	AP-1 complex subunit sigma-2	0.489396
Contig04808	SJCHGC06332	Xaa-Pro dipeptidase	0.325253
Contig04809	SJCHGC06333	Histidine decarboxylase	0.28831
Contig04810	SJCHGC06334	Cell division control protein 42 homolog	0.389288
Contig04811	SJCHGC06335	Sodium- and chloride-dependent glycine transporter 2	0.144247
Contig04812	SJCHGC06336	Long-chain-fatty-acid--CoA ligase 4	0.453605
Contig04813	SJCHGC06337	Estradiol 17-beta-dehydrogenase 12-A	0.259369
Contig04814	SJCHGC06338	T-complex protein 1 subunit alpha	0.470018
Contig04815	SJCHGC06339	NTL	0.455103
Contig04816	SJCHGC06340	NADH-ubiquinone oxidoreductase chain 5 OS=Trypanosoma brucei brucei	0.333836
Contig04818	SJCHGC06342	Serine/threonine-protein kinase	0.196047
Contig04819	SJCHGC06343	Long-chain fatty acid transport protein 1	0.414322
Contig04822	SJCHGC06346	AN1-type zinc finger protein 6	0.460518
Contig04823	SJCHGC06347	TIP41-like protein	0.465147
Contig04825	SJCHGC06349	DnaJ homolog subfamily B member 13	0.474459
Contig04827	SJCHGC06351	LIM domain and actin-binding protein 1	0.426444
Contig04828	SJCHGC06352	Glutaminyl-peptide cyclotransferase	0.34214
Contig04830	SJCHGC06354	Ryanodine receptor 1 OS=Oryctolagus cuniculus	0.373791
Contig04831	SJCHGC06355	Myb-like protein P	0.290657
Contig04833	SJCHGC06357	WD repeat-containing protein 48	0.389141
Contig04835	SJCHGC06360	Signal recognition particle receptor subunit alpha	0.394325
Contig04836	SJCHGC06361	PDZ domain-containing protein	0.108258
Contig04837	SJCHGC06362	Actin-related protein 2	0.367307
Contig04839	SJCHGC06364	Sodium-dependent dopamine transporter	0.456693
Contig04840	SJCHGC06365	Nucleobindin-2	0.395368
Contig04841	SJCHGC06366	F-actin-capping protein subunit beta	0.42311
Contig04842	SJCHGC06367	Synaptic glycoprotein SC2	0.260012
Contig04845	SJCHGC06370	Succinyl-CoA ligase [ADP-forming] subunit beta	0.368584
Contig04848	SJCHGC06373	Ubiquitin-protein ligase E3A	0.351699
Contig04852	SJCHGC06377	U6 snRNA-associated Sm-like protein LSm4	0.324197
Contig04854	SJCHGC06379	Alpha-parvin	0.360096
Contig04856	SJCHGC06381	AP-3 complex subunit mu-1	0.251344
Contig04861	SJCHGC06386	tRNA-processing ribonuclease BN OS=Actinobacillus succinogenes	0.34972
Contig04864	SJCHGC06390	Collagen alpha-1(XV) chain	0.337992
Contig04866	SJCHGC06392	Putative uncharacterized protein	0.460052
Contig04869	SJCHGC06395	Beta-taxilin	0.439232
Contig04872	SJCHGC06399	Integrator complex subunit 12	0.454474
Contig04875	SJCHGC06402	U3 small nucleolar RNA-associated protein 13 OS=Saccharomyces cerevisiae	0.39072
Contig04880	SJCHGC06407	Tetraspanin-18	0.274839
Contig04883	SJCHGC06410	Novel plant SNARE 13 OS=Arabidopsis thaliana	0.362077
Contig04884	SJCHGC06411	Neural proliferation differentiation and control protein 1 OS=Homo sapiens	0.382719
Contig04887	SJCHGC06414	NTL	0.406686
Contig04888	SJCHGC06415	RNA-binding protein 26	0.227388
Contig04892	SJCHGC06419	Ubiquitin thioesterase OTU1	0.362535
Contig04894	SJCHGC06421	Lysosome-associated membrane glycoprotein 2	0.351229
Contig04896	SJCHGC06423	ORM1-like protein 2	0.282807
Contig04898	SJCHGC06425	TATA-box-binding protein	0.392906
Contig04901	SJCHGC06428	Echinoderm microtubule-associated protein-like 1	0.359428
Contig04903	SJCHGC06430	U4/U6.U5 tri-snRNP-associated protein 1	0.332193
Contig04904	SJCHGC06431	Undecaprenyl pyrophosphate synthetase	0.16246
Contig04907	SJCHGC06435	Coiled-coil-helix-coiled-coil-helix domain-containing protein 1	0.40116
Contig04908	SJCHGC06436	DNA polymerase 1	0.34407
Contig04911	SJCHGC06439	Calpain-A	0.322422
Contig04915	SJCHGC06443	CRE-binding bZIP protein SKO1	0.286869
Contig04918	SJCHGC06446	Inhibin beta C chain	0.499408
Contig04919	SJCHGC06447	Maturase K OS=Gladiolus papilio	0.462492
Contig04921	SJCHGC06449	Exosome complex exonuclease RRP43	0.32138
Contig04923	SJCHGC06451	Putative methyltransferase CXorf34 homolog	0.411139
Contig04928	SJCHGC06456	26S proteasome non-ATPase regulatory subunit 3	0.330647
Contig04930	SJCHGC06458	Proteasome subunit alpha type-3	0.260428
Contig04932	SJCHGC06460	Annexin A6	0.193893
Contig04933	SJCHGC06461	NIL	0.446519
Contig04934	SJCHGC06462	Early endosome antigen 1	0.289293
Contig04935	SJCHGC06463	Toxin Pn4B	0.345804
Contig04937	SJCHGC06465	Stromal cell-derived factor 2	0.233452
Contig04944	SJCHGC06472	Multidrug resistance-associated protein 2	0.243969
Contig04945	SJCHGC06473	Nucleoporin p58/p45 OS=Mus musculus GN=Nupl1 PE=1 SV=1	0.33247
Contig04946	SJCHGC06474	NTL	0.48066
Contig04950	SJCHGC06479	Paramyosin OS=Taenia saginata	0.407477
Contig04954	SJCHGC06483	Putative leucine-rich repeat-containing protein DDB_G0290503	0.317787
Contig04956	SJCHGC06485	Probable rRNA-processing protein EBP2	0.289961
Contig04959	SJCHGC06488	Prohibitin	0.285641
Contig04960	SJCHGC06489	Schwannomin-interacting protein 1	0.205292
Contig04961	SJCHGC06490	Nuclear pore complex protein Nup214	0.332304
Contig04963	SJCHGC06492	LanC-like protein 2	0.276463
Contig04964	SJCHGC06493	Protein transport protein Sec61 gamma-1 subunit	0.380797
Contig04966	SJCHGC06495	Reticulon-1 OS=Rattus norvegicus	0.293648
Contig04969	SJCHGC06498	Choline transporter-like protein 4	0.306234
Contig04971	SJCHGC06501	UPF0663 transmembrane protein	0.208666
Contig04973	SJCHGC06504	Protein transport protein Sec24D	0.330621
Contig04975	SJCHGC06506	Carbamoyl-phosphate synthase small chain	0.484928
Contig04977	SJCHGC06508	GATA zinc finger domain-containing protein 1	0.341739
Contig04978	SJCHGC06510	28S ribosomal protein S35, mitochondrial	0.416639
Contig04980	SJCHGC06512	Syntaxin-12	0.294237
Contig04985	SJCHGC06517	Mitochondrial import inner membrane translocase subunit Tim16	0.427294
Contig04987	SJCHGC06519	Probable DEAD-box ATP-dependent RNA helicase SH0956	0.329193
Contig04988	SJCHGC06520	26S proteasome non-ATPase regulatory subunit 14	0.462204
Contig04993	SJCHGC06525	Ribosomal RNA small subunit methyltransferase G OS=Mycoplasma gallisepticum	0.461679
Contig04994	SJCHGC06526	Protein SEC13 homolog OS=Rattus norvegicus	0.293734
Contig04997	SJCHGC06529	Dynein light chain roadblock-type 2	0.497165
Contig05004	SJCHGC06536	Programmed cell death protein 5	0.48963
Contig05006	SJCHGC06538	Transmembrane protein 56	0.472777
Contig05010	SJCHGC06542	Aconitate hydratase, mitochondrial	0.453565
Contig05011	SJCHGC06543	Serine/threonine-protein kinase ppk24, mitochondrial	0.370005
Contig05013	SJCHGC06545	Putative uncharacterized protein	0.249957
Contig05016	SJCHGC06550	Gamma-secretase subunit Aph-1	0.288327
Contig05017	SJCHGC06551	Anaphase-promoting complex subunit 2	0.369571
Contig05018	SJCHGC06552	Ras-related protein Rab-39A	0.274275
Contig05021	SJCHGC06555	Dihydrolipoyllysine-residue acetyltransferase component of pyruvate dehydrogenase complex	0.334924
Contig05024	SJCHGC06559	Eukaryotic translation initiation factor 3 subunit M	0.308945
Contig05026	SJCHGC06561	Protein cereblon	0.295126
Contig05027	SJCHGC06562	Glutamate-rich WD repeat-containing protein 1	0.199805
Contig05028	SJCHGC06563	Vesicle-associated membrane protein 7	0.233815
Contig05029	SJCHGC06564	Alpha-centractin	0.46531
Contig05032	SJCHGC06567	WW domain-binding protein 4	0.2308
Contig05033	SJCHGC06568	Translocation-associated membrane protein 1	0.356372
Contig05035	SJCHGC06570	Neural cell adhesion molecule L1-like protein	0.330715
Contig05036	SJCHGC06571	Uncharacterized protein	0.205838
Contig05039	SJCHGC06575	Myosin light chain 1, skeletal muscle isoform	0.394305
Contig05040	SJCHGC06576	Dihydrolipoyl dehydrogenase	0.27251
Contig05041	SJCHGC06577	Prolactin regulatory element-binding protein	0.434151
Contig05044	SJCHGC06581	Ubl carboxyl-terminal hydrolase 18	0.340234
Contig05045	SJCHGC06582	CDK5RAP3-like protein	0.31061
Contig05047	SJCHGC06584	Tumor protein D54 OS=Homo sapiens	0.344788
Contig05048	SJCHGC06586	E3 ubiquitin-protein ligase RNF8	0.41219
Contig05049	SJCHGC06587	Leucine-rich repeat-containing protein 57	0.365963
Contig05051	SJCHGC06589	Para-hydroxybenzoate--polyprenyltransferase, mitochondrial	0.324639
Contig05055	SJCHGC06594	NIL	0.330721
Contig05056	SJCHGC06596	39S ribosomal protein L39	0.473178
Contig05060	SJCHGC06600	CWF19-like protein 1	0.393279
Contig05061	SJCHGC06601	Probable nucleolar complex protein 14 OS=Debaryomyces hansenii	0.242259
Contig05062	SJCHGC06602	Signal peptidase complex subunit 2	0.366556
Contig05067	SJCHGC06607	Ubiquitin-conjugating enzyme E2 L3	0.300271
Contig05071	SJCHGC06612	Glutamate--cysteine ligase	0.407751
Contig05077	SJCHGC06618	Eukaryotic translation initiation factor 3 subunit G	0.399118
Contig05078	SJCHGC06619	Protein FAM134A	0.387626
Contig05083	SJCHGC06624	PP2C-like domain-containing protein CG9801	0.350129
Contig05084	SJCHGC06625	P2X purinoceptor	0.156389
Contig05085	SJCHGC06626	Phenylalanyl-tRNA synthetase beta chain	0.324043
Contig05086	SJCHGC06627	Prohibitin-2	0.312437
Contig05090	SJCHGC06631	Dual specificity protein kinase zakA	0.446548
Contig05091	SJCHGC06632	Probable nicotinate-nucleotide adenylyltransferase OS=Borrelia afzelii (strain PKo)	0.255716
Contig05092	SJCHGC06633	Protein BAT5	0.417037
Contig05093	SJCHGC06634	ADP-ribosylation factor-like protein 2	0.346176
Contig05094	SJCHGC06635	NIL	0.301507
Contig05095	SJCHGC06636	Deoxyhypusine hydroxylase	0.348698
Contig05096	SJCHGC06637	23 kDa integral membrane protein	0.362521
Contig05097	SJCHGC06638	Adenine phosphoribosyltransferase	0.347732
Contig05098	SJCHGC06639	Surfeit locus protein 4	0.138941
Contig05099	SJCHGC06640	ATP synthase subunit O	0.494493
Contig05100	SJCHGC06641	NADH-ubiquinone oxidoreductase 75 kDa subunit, mitochondrial	0.279855
Contig05101	SJCHGC06642	Mannose-P-dolichol utilization defect 1 protein	0.425123
Contig05103	SJCHGC06644	Sodium/potassium-transporting ATPase subunit beta-1-interacting protein	0.266766
Contig05108	SJCHGC06650	Dual specificity protein kinase dpyk1	0.356085
Contig05110	SJCHGC06652	Small nuclear ribonucleoprotein-associated protein N	0.306083
Contig05115	SJCHGC06657	Ras-related protein Rab-2A	0.299191
Contig05116	SJCHGC06658	UPF0451 protein C17orf61 homolog	0.410466
Contig05118	SJCHGC06660	Uncharacterized protein	0.24263
Contig05119	SJCHGC06661	Stress-induced-phosphoprotein 1	0.296772
Contig05121	SJCHGC06663	Glutamine synthetase	0.324338
Contig05122	SJCHGC06664	Eukaryotic translation initiation factor 3 subunit B	0.391747
Contig05124	SJCHGC06666	Coatomer subunit delta	0.479709
Contig05125	SJCHGC06667	60S ribosomal protein L4	0.472687
Contig05126	SJCHGC06668	Probable V-type proton ATPase subunit G	0.417239
Contig05127	SJCHGC06669	Eukaryotic translation initiation factor 3 subunit B	0.370891
Contig05130	SJCHGC06672	Complement component 1 Q subcomponent-binding protein, mitochondrial	0.43078
Contig05131	SJCHGC06674	Thimet oligopeptidase	0.272561
Contig05133	SJCHGC06676	Ras-related protein Rab-4A	0.451255
Contig05134	SJCHGC06678	Tropomyosin OS	0.280149
Contig05136	SJCHGC06681	Protein phosphatase inhibitor 2	0.303939
Contig05137	SJCHGC06682	Methyltransferase-like protein 2	0.455122
Contig05138	SJCHGC06684	1-O-acylceramide synthase	0.439304
Contig05139	SJCHGC06685	Chitinase domain-containing protein 1	0.35224
Contig05141	SJCHGC06687	U3 small nucleolar ribonucleoprotein protein MPP10	0.23333
Contig05142	SJCHGC06689	Wnt inhibitory factor 1	0.484712
Contig05143	SJCHGC06690	Ubiquitin carboxyl-terminal hydrolase 45	0.369515
Contig05144	SJCHGC06691	Casein kinase I isoform alpha	0.388665
Contig05146	SJCHGC06694	Eukaryotic translation initiation factor 4E-binding protein 2	0.388463
Contig05147	SJCHGC06695	Ras-related protein Rab-18	0.2706
Contig05148	SJCHGC06696	Leucine-rich repeat-containing protein 67	0.481642
Contig05152	SJCHGC06700	Inositol-trisphosphate 3-kinase B	0.29537
Contig05153	SJCHGC06702	Peptidyl-prolyl cis-trans isomerase NIMA-interacting 1	0.392817
Contig05154	SJCHGC06703	Signal peptidase complex catalytic subunit	0.199581
Contig05157	SJCHGC06706	Fructose-1,6-bisphosphatase 1	0.300529
Contig05158	SJCHGC06707	UPF0539 protein	0.47592
Contig05163	SJCHGC06712	Serine/threonine-protein kinase PINK1, mitochondrial	0.289053
Contig05164	SJCHGC06713	Ectonucleotide pyrophosphatase/phosphodiesterase family member 4	0.193834
Contig05165	SJCHGC06714	Sorbin and SH3 domain-containing protein 1	0.339305
Contig05167	SJCHGC06718	NTL	0.420574
Contig05173	SJCHGC06724	Selenoprotein O	0.395864
Contig05175	SJCHGC06726	Alpha-mannosidase 2	0.423098
Contig05177	SJCHGC06728	FAD-linked sulfhydryl oxidase ALR	0.466141
Contig05180	SJCHGC06731	Folliculin-interacting protein 2	0.382079
Contig05182	SJCHGC06733	Titin	0.411982
Contig05183	SJCHGC06734	Sodium/potassium-transporting ATPase subunit beta-1 OS=Drosophila melanogaster	0.181166
Contig05185	SJCHGC06736	Phosphatidylinositol-5-phosphate 4-kinase type-2 alpha	0.488708
Contig05187	SJCHGC06738	MORC family CW-type zinc finger protein 2A	0.432446
Contig05190	SJCHGC06741	NADH dehydrogenase [ubiquinone] 1 beta subcomplex subunit 4	0.31975
Contig05192	SJCHGC06743	Uncharacterized protein	0.328525
Contig05199	SJCHGC06751	Vesicle-fusing ATPase 1	0.343634
Contig05207	SJCHGC06759	NIL	0.295335
Contig05211	SJCHGC06763	NIL	0.478936
Contig05212	SJCHGC06764	Rho GDP-dissociation inhibitor 1	0.369853
Contig05214	SJCHGC06768	Uncharacterized protein	0.122757
Contig05215	SJCHGC06769	Peptide deformylase 1 OS=Gloeobacter violaceus GN=def1 PE=3 SV=1	0.311406
Contig05219	SJCHGC06773	Dolichyl-diphosphooligosaccharide--protein glycosyltransferase subunit 2	0.476942
Contig05220	SJCHGC06774	Bifunctional protein glmU	0.190205
Contig05221	SJCHGC06775	Serine incorporator 3	0.246294
Contig05223	SJCHGC06777	NADH-ubiquinone oxidoreductase chain 5 OS=Drosophila yakuba	0.272664
Contig05224	SJCHGC06778	Programmed cell death protein 4	0.366545
Contig05225	SJCHGC06779	Probable dynein light chain	0.235774
Contig05226	SJCHGC06780	NTL	0.415144
Contig05229	SJCHGC06783	Astrotactin-1	0.238584
Contig05230	SJCHGC06784	Calcium-binding mitochondrial carrier protein SCaMC-3	0.387239
Contig05237	SJCHGC06791	Myotubularin-related protein 14	0.200055
Contig05250	SJCHGC06804	tRNA pseudouridine synthase A OS=Rattus norvegicus	0.231718
Contig05252	SJCHGC06807	NTL	0.347779
Contig05254	SJCHGC06809	Leucine-rich repeat-containing protein 33	0.263187
Contig05255	SJCHGC06810	Collagen alpha-1(III) chain	0.342862
Contig05256	SJCHGC06811	Phosphatidate cytidylyltransferase 2 OS=Rattus norvegicus	0.382683
Contig05263	SJCHGC06819	Lysosomal Pro-X carboxypeptidase	0.218533
Contig05264	SJCHGC06820	Myotubularin-related protein 13	0.428402
Contig05266	SJCHGC06822	Tegument antigen	0.199655
[truncated: 1,337 more rows]
