# Supplementary material for: Differential gene expression in Schistosoma japonicum schistosomula from Wistar rats and BALB/c mice
Source: Parasit Vectors. 2011 Aug 5;4:155. doi: 10.1186/1756-3305-4-155 (PMC3162926; doi:10.1186/1756-3305-4-155)
Supplement: Additional file 2 — A full list of genes, including systematic name, Gene ID and protein homology, up regulated in schistosomula from Wistar Rat 2 Fold change refers to expression relative to those of schistosomula from BALB/c mice. [file 1756-3305-4-155-S2.XLS]

## Sheet: Sheet1
Table S2 A full list of genes, including systematic name, Gene ID and protein homology, up regulated expressed genes in schistosomula from Wistar Rat in. 2 Fold change refers to expression relative to those from BALB/c mice.
Systematic Name	Gene ID	Protein Homology	Fold Change
Contig13256	SJCHGC15357	CTTNBP2 N-terminal-like protein	2.0313
Contig11656	SJCHGC13648	Cytochrome c oxidase subunit 2	2.04072
Contig03467	SJCHGC04932	Arginine kinase	2.04726
Contig05708	SJCHGC07292	Williams-Beuren syndrome chromosomal region 14 protein homolog	2.05136
Contig06093	SJCHGC07701	Centaurin-gamma-2	2.05166
Contig10505	SJCHGC12412	Cytochrome c oxidase subunit 1	2.08948
Contig07808	SJCHGC09494	Transmembrane protein 49	2.11191
Contig00513	SJCHGC01522	Kinesin light chain 1	2.13551
Contig02455	SJCHGC03872	Cartilage oligomeric matrix protein	2.18102
Contig01507	SJCHGC02863	G-protein coupled receptor 143	2.20282
Contig02962	SJCHGC04401	Diacylglycerol kinase zeta	2.27488
Contig03162	SJCHGC04610	Regulating synaptic membrane exocytosis protein 2	2.28276
Contig10140	SJCHGC12021	Putative protein tag-308	2.31159
Contig11491	SJCHGC13472	Plastin-2	2.33834
Contig13649	SJCHGC15782	NIL	2.37633
Contig00037	SJCHGC00299	NADH-ubiquinone oxidoreductase chain 1	2.4105
Contig06876	SJCHGC08514	Mediator of RNA polymerase II transcription subunit 12	2.4446
Contig11346	SJCHGC13318	Uncharacterized protein C5	2.44461
Contig05196	SJCHGC06747	ATP-dependent RNA helicase dbp10	2.46228
Contig13157	SJCHGC15251	NIL	2.49503
Contig07412	SJCHGC09072	Uncharacterized aarF domain-containing protein kinase 5	2.49926
Contig10687	SJCHGC12609	NIL	2.51344
Contig10362	SJCHGC12263	NIL	2.57851
Contig09599	SJCHGC11428	Cytochrome c oxidase subunit 3	2.5826
Contig00713	SJCHGC01950	Dynein light chain 2, cytoplasmic	2.61299
Contig12273	SJCHGC14297	U3 small nucleolar RNA-associated protein 4	2.63827
Contig11651	SJCHGC13643	Tropomyosin OS=Clonorchis sinensis	2.66862
Contig00498	SJCHGC01487	Paxillin	2.74639
Contig09087	SJCHGC10887	NIL	2.76908
Contig12492	SJCHGC14529	Granulins	2.78244
Contig11722	SJCHGC13718	Cyanobacterial phytochrome B	2.85205
Contig06361	SJCHGC07980	Phosphatidylinositide phosphatase SAC2	2.95965
Contig02421	SJCHGC03837	Aspartyl aminopeptidase	3.00056
Contig09121	SJCHGC10922	Glycogen synthase	3.0419
Contig08332	SJCHGC10098	NIL	3.04454
Contig13194	SJCHGC15290	Putative BTB/POZ domain-containing protein L67	3.06518
Contig09633	SJCHGC11463	Uncharacterized protein PFL1135c	3.09023
Contig04968	SJCHGC06497	Protein-L-isoaspartate O-methyltransferase 1	3.2084
Contig11065	SJCHGC13010	NIL	3.23719
Contig09685	SJCHGC11519	ATP-dependent rRNA helicase SPB4	3.26121
Contig03002	SJCHGC04443	BET1 homolog	3.30945
Contig01619	SJCHGC02988	Leishmanolysin-like peptidase	3.45754
Contig00951	SJCHGC02234	ADIPOR-like receptor spbc12c2	3.59986
Contig01573	SJCHGC02939	60S ribosomal protein L24	3.62471
Contig08753	SJCHGC10537	Uncharacterized GPI-anchored protein At5g19240	3.65618
Contig11944	SJCHGC13951	DNA gyrase subunit B	3.66343
Contig14121	SJCHGC16303	Uncharacterized protein DDB_G0281497	3.66976
Contig08326	SJCHGC10091	NIL	3.71089
Contig03806	SJCHGC05284	Uncharacterized protein PM1654	3.75783
Contig08321	SJCHGC10084	Cytochrome b	3.81542
Contig12107	SJCHGC14121	NIL	3.85129
Contig11395	SJCHGC13368	Mucin-1	3.85389
Contig03033	SJCHGC04474	Phosphatidylinositol transfer protein SFH5	3.85956
Contig10544	SJCHGC12455	Acetyl-CoA carboxylase 1	4.04919
Contig01879	SJCHGC03271	Axoneme-associated protein mst101	4.06534
Contig01605	SJCHGC02974	Probable disulfide formation protein C	4.09736
Contig07698	SJCHGC09373	Zinc finger RNA-binding protein	4.14338
Contig07997	SJCHGC09723	Retrovirus-related Pol polyprotein from type-1 retrotransposable element R2 (Fragment)	4.25319
Contig10169	SJCHGC12051	Leishmanolysin-like peptidase	4.2638
Contig07981	SJCHGC09703	NIL	4.28648
Contig06520	SJCHGC08142	Nuclear pore complex protein Nup155	4.30787
Contig01671	SJCHGC03041	DNA polymerase eta	4.3914
Contig07302	SJCHGC08961	Retroviral-like aspartic protease 1	4.41437
Contig09049	SJCHGC10846	Taste receptor type 2 member 1	4.43733
Contig12310	SJCHGC14337	Diphthamide biosynthesis protein 2	4.48348
Contig10166	SJCHGC12048	DNA-directed RNA polymerase subunit beta	4.51827
Contig03834	SJCHGC05312	Beta-crystallin S	4.54676
Contig06228	SJCHGC07844	Retrovirus-related Pol polyprotein from transposon 17.6	4.59725
Contig10950	SJCHGC12883	NIL	4.72727
Contig13690	SJCHGC15829	Protein psiJ	4.72836
Contig01315	SJCHGC02649	Probable thiamine biosynthesis protein thiI	4.74794
Contig01312	SJCHGC02645	Omega-3 fatty acid desaturase, chloroplastic	4.75698
Contig12799	SJCHGC14859	Probable serine/threonine-protein kinase roco5	4.79552
Contig11755	SJCHGC13752	Pantothenate kinase	4.80473
Contig09006	SJCHGC10800	Putative uncharacterized protein YDL187C	4.83157
Contig05321	SJCHGC06882	Outer membrane protein omp85	4.84729
Contig13558	SJCHGC15679	dTDP-glucose 4,6-dehydratase	4.87354
Contig01753	SJCHGC03135	Probable glycine dehydrogenase [decarboxylating] subunit 1	4.96306
Contig00754	SJCHGC02003	Anaerobic nitric oxide reductase transcription regulator norR	4.97685
Contig12392	SJCHGC14422	Cell surface receptor daf-4	5.02664
Contig08162	SJCHGC09906	Uncharacterized protein MJECL38	5.06051
Contig01774	SJCHGC03160	Probable glycine dehydrogenase [decarboxylating] subunit 1	5.08906
Contig08745	SJCHGC10529	Putative ankyrin repeat protein L92	5.17263
Contig01301	SJCHGC02633	60 kDa chaperonin OS=Pseudomonas fluorescens (strain PfO-1)	5.18973
Contig11573	SJCHGC13560	Craniofacial development protein 2	5.28109
Contig08614	SJCHGC10393	Splenin	5.30112
Contig08653	SJCHGC10434	Transmembrane protein 135	5.33341
Contig11793	SJCHGC13792	N-terminal EF-hand calcium-binding protein 2	5.354
Contig11687	SJCHGC13680	Exodeoxyribonuclease V beta chain	5.4169
Contig09077	SJCHGC10875	Mediator of RNA polymerase II transcription subunit 17	5.42008
Contig11616	SJCHGC13608	NADH-ubiquinone oxidoreductase chain 4	5.44372
Contig11775	SJCHGC13773	Apocytochrome f	5.61185
Contig08630	SJCHGC10409	ATP-citrate synthase subunit 1	5.69927
Contig09174	SJCHGC10975	50S ribosomal protein L6	5.75018
Contig11688	SJCHGC13681	NADH-quinone oxidoreductase subunit G	5.8042
Contig09537	SJCHGC11363	DNA mismatch repair protein mutS	5.85806
Contig09315	SJCHGC11126	Tudor domain-containing protein 3	6.09672
Contig00371	SJCHGC01219	Protein archease	6.15269
Contig09358	SJCHGC11171	NADH-ubiquinone oxidoreductase chain 2	6.16085
Contig10037	SJCHGC11912	Uncharacterized protein F44E2.2	6.18612
Contig01608	SJCHGC02977	Cytochrome c biogenesis protein ccsA	6.19765
Contig09693	SJCHGC11527	NIL	6.22424
Contig12604	SJCHGC14650	Translocase of chloroplast 33, chloroplastic	6.22874
Contig11776	SJCHGC13774	Sulfide:quinone oxidoreductase, mitochondrial	6.2537
Contig09309	SJCHGC11120	Protein KIAA1219	6.25741
Contig00197	SJCHGC00860	Neuronal acetylcholine receptor subunit beta-4	6.29836
Contig09938	SJCHGC11800	NIL	6.38092
Contig03844	SJCHGC05322	Retrotransposable element Tf2 155 kDa protein type 3	6.69332
Contig05357	SJCHGC06923	Exportin-T	6.70826
Contig12708	SJCHGC14757	Erythronate-4-phosphate dehydrogenase	6.97492
Contig13437	SJCHGC15553	NIL	7.10191
Contig01305	SJCHGC02637	Dynein heavy chain (Fragment)	7.19611
Contig09076	SJCHGC10874	Probable serine/threonine-protein kinase DDB_G0282963	7.2455
Contig10031	SJCHGC11906	NIL	7.44267
Contig08500	SJCHGC10276	NIL	7.58064
Contig05364	SJCHGC06930	Xylosyltransferase 1 (Fragment)	7.63751
Contig03274	SJCHGC04728	Protein transport protein Sec61 subunit alpha isoform B	7.69907
Contig08934	SJCHGC10726	Probable O-sialoglycoprotein endopeptidase	8.01957
Contig10006	SJCHGC11879	NIL	8.15603
Contig12426	SJCHGC14457	Type-2 restriction enzyme HpaI	8.33111
Contig03132	SJCHGC04580	Potassium voltage-gated channel subfamily C member 4	9.23863
Contig06349	SJCHGC07968	DNA-binding protein creA	9.45495
Contig00266	SJCHGC01002	Ubiquitin-conjugating enzyme E2	9.89824
Contig02423	SJCHGC03839	Transforming growth factor beta-1	10.0782
Contig11614	SJCHGC13606	NADH-ubiquinone oxidoreductase chain 4	11.1798
Contig05437	SJCHGC07011	Dictomallein	11.4528
Contig11158	SJCHGC13108	Chaperone protein htpG	11.6852
Contig09578	SJCHGC11406	WUSCHEL-related homeobox 3	14.7834
Contig11562	SJCHGC13547	Uncharacterized protein C330	17.3829
Contig00449	SJCHGC01393	Protein TAR1	27.1231
Contig08069	SJCHGC09807	NIL	31.0224
Contig08040	SJCHGC09772	NAD(P)H-quinone oxidoreductase chain 4, chloroplastic	31.3092
Contig00716	SJCHGC01953	Pericentriolar material 1 protein	60.3607
