# Supplementary material for: Differential gene expression in Schistosoma japonicum schistosomula from Wistar rats and BALB/c mice
Source: Parasit Vectors. 2011 Aug 5;4:155. doi: 10.1186/1756-3305-4-155 (PMC3162926; doi:10.1186/1756-3305-4-155)
Supplement: Additional file 3 — KEGG analysis of differential expression genes in the schistosomula from Wistar Rat compared with those from BALB/c mice. [file 1756-3305-4-155-S3.XLS]

## Sheet: Sheet1
	Table S3 KEGG analysis of differentialexpression genes in the schistosomula from Wistar Rat compared with those from BALB/c mice
	KEGG analysis of down regulated genes(324)
1	Oxidative phosphorylation	21
2	Glycolysis / Gluconeogenesis	18
3	Citrate cycle (TCA cycle)	11
4	Purine metabolism	17
5	Cell cycle	16
6	Ubiquitin mediated proteolysis	16
7	Ribosome	15
8	Aminoacyl-tRNA biosynthesis	14
9	Proteasome	13
10	Protein export	11
11	N-Glycan biosynthesis	10
12	Basal transcription factors	10
13	MAPK signaling pathway	10
14	Arginine and proline metabolism	8
15	Glycine, serine and threonine metabolism	7
16	DNA replication	7
17	Regulation of autophagy	7
18	Selenoamino acid metabolism	6
19	Wnt signaling pathway	6
20	Huntington's disease	6
21	Pentose phosphate pathway	5
22	Calcium signaling pathway	4
23	SNARE interactions in vesicular transport	4
24	Fructose and mannose metabolism	3
25	Glutathione metabolism	3
26	Inositol phosphate metabolism	3
27	Glycosylphosphatidylinositol(GPI)-anchor biosynthesis	3
28	Porphyrin and chlorophyll metabolism	3
29	Mismatch repair	3
30	Focal adhesion	3
31	Regulation of actin cytoskeleton	3
32	Fatty acid elongation in mitochondria	2
33	Ubiquinone and other terpenoid-quinone biosynthesis	2
34	Pyrimidine metabolism	2
35	Lysine degradation	2
36	Tryptophan metabolism	2
37	Other glycan degradation	2
38	Amino sugar and nucleotide sugar metabolism	2
39	Biosynthesis of unsaturated fatty acids	2
40	Base excision repair	2
41	Nucleotide excision repair	2
42	Cell cycle - yeast	2
43	Apoptosis	2
44	Cardiac muscle contraction	2
45	Axon guidance	2
46	Antigen processing and presentation	2
47	Pathways in cancer	2
48	Systemic lupus erythematosus	2
49	Pentose and glucuronate interconversions	1
50	Galactose metabolism	1
51	Fatty acid biosynthesis	1
52	gamma-Hexachlorocyclohexane degradation	1
53	Starch and sucrose metabolism	1
54	Glycerolipid metabolism	1
55	Glycerophospholipid metabolism	1
56	Arachidonic acid metabolism	1
57	Sphingolipid metabolism	1
58	Thiamine metabolism	1
59	Vitamin B6 metabolism	1
60	Zeatin biosynthesis	1
61	ABC transporters	1
62	ErbB signaling pathway	1
63	mTOR signaling pathway	1
64	Vascular smooth muscle contraction	1
65	Notch signaling pathway	1
67	TGF-beta signaling pathway	1
68	Tight junction	1
69	Gap junction	1
70	Type I diabetes mellitus	1
71	Parkinson's disease	1
72	Amyotrophic lateral sclerosis (ALS)	1
73	Vibrio cholerae infection	1
	KEGG analysis of up regulated genes(1)
1	Oxidative phosphorylation	2
2	Protein export	1
3	Ubiquitin mediated proteolysis	1
