# Supplementary material for: Differential gene expression in Schistosoma japonicum schistosomula from Wistar rats and BALB/c mice
Source: Parasit Vectors. 2011 Aug 5;4:155. doi: 10.1186/1756-3305-4-155 (PMC3162926; doi:10.1186/1756-3305-4-155)
Supplement: Additional file 4 — The category of the down regulated gene details in Gene Ontology analysis. [file 1756-3305-4-155-S4.XLS]

## Sheet: Sheet1
Table S4 The category of the down regulated gene details in GO analysis
Biological Process	actin cytoskeleton organization and biogenesis	1
	activation of protein kinase C activity	2
	actomyosin structure organization and biogenesis	1
	anti-apoptosis	2
	apoptosis	1
	arginyl-tRNA aminoacylation	2
	autophagy	1
	biosynthetic process	3
	carbohydrate metabolic process	10
	cell cycle	1
	cell redox homeostasis	8
	cell wall catabolic process	1
	cellular carbohydrate metabolic process	5
	chaperone cofactor-dependent protein folding	1
	cholesterol biosynthetic process	1
	chromatin assembly or disassembly	2
	cysteinyl-tRNA aminoacylation	1
	cytoskeleton organization and biogenesis	1
	DNA metabolic process	1
	DNA recombination	1
	DNA repair	6
	DNA replication	8
	dTMP biosynthetic process	3
	electron transport	9
	folic acid and derivative biosynthetic process	1
	glutaminyl-tRNA aminoacylation	3
	glutathione biosynthetic process	1
	glycine catabolic process	1
	glycogen metabolic process	1
	glycolysis	6
	glycoprotein catabolic process	1
	GMP biosynthetic process	1
	Golgi vesicle transport	1
	G-protein coupled receptor protein signaling pathway	1
	histidyl-tRNA aminoacylation	1
	histone deacetylation	1
	intracellular protein transport	4
	intracellular signaling cascade	2
	intracellular transport	1
	lipid catabolic process	1
	lipid glycosylation	1
	lipid metabolic process	1
	lipopolysaccharide biosynthetic process	1
	macromolecule biosynthetic process	1
	metabolic process	66
	microtubule-based movement	1
	microtubule-based process	11
	mitosis	1
	Mo-molybdopterin cofactor biosynthetic process	3
	mRNA capping	2
	mRNA metabolic process	1
	mRNA processing	2
	multicellular organismal development	1
	negative regulation of DNA replication	4
	nitrogen compound metabolic process	3
	N-terminal protein myristoylation	1
	nucleoside metabolic process	1
	nucleosome assembly	1
	nucleotide biosynthetic process	1
	one-carbon compound metabolic process	2
	pathogenesis	1
	phosphate metabolic process	3
	phosphate transport	7
	phosphatidylinositol metabolic process	1
	phosphoenolpyruvate-dependent sugar phosphotransferase system	1
	phospholipid biosynthetic process	1
	porphyrin biosynthetic process	1
	porphyrin biosynthetic process	2
	positive regulation of catalytic activity	2
	proline catabolic process	1
	prolyl-tRNA aminoacylation	1
	protein amino acid ADP-ribosylation	1
	protein amino acid dephosphorylation	3
	protein amino acid glycosylation	2
	protein amino acid N-linked glycosylation via asparagine	2
	protein amino acid phosphorylation	40
	protein amino acid prenylation	1
	protein catabolic process	2
	protein folding	3
	protein import into mitochondrial inner membrane	2
	protein metabolic process	1
	protein modification process	13
	protein polymerization	4
	protein transport	9
	protein ubiquitination	2
	proteolysis	22
	purine nucleotide biosynthetic process	5
	queuosine biosynthetic process	2
	regulation of actin filament polymerization	3
	regulation of apoptosis	1
	regulation of ARF GTPase activity	1
	regulation of catalytic activity	1
	regulation of GTPase activity	2
	regulation of phosphoprotein phosphatase activity	1
	regulation of protein catabolic process	1
	regulation of protein metabolic process	12
	regulation of Rab GTPase activity	3
	regulation of signal transduction	1
	regulation of small GTPase mediated signal transduction	1
	regulation of transcription	15
	response to antibiotic	1
	response to oxidative stress	2
	response to stress	5
	riboflavin biosynthetic process	1
	ribosome biogenesis and assembly	4
	RNA metabolic process	5
	rRNA processing	1
	serotonin biosynthetic process	1
	seryl-tRNA aminoacylation	1
	signal transduction	4
	small GTPase mediated signal transduction	7
	sphingolipid metabolic process	1
	steroid metabolic process	2
	tetrapyrrole biosynthetic process	3
	thiamin diphosphate biosynthetic process	1
	transcription initiation from RNA polymerase II promoter	2
	transcription	5
	translation	44
	translational elongation	4
	translational initiation	11
	transport	14
	tricarboxylic acid cycle	2
	tRNA aminoacylation for protein translation	7
	tRNA processing	2
	tRNA pseudouridine synthesis	1
	tRNA splicing	1
	tryptophanyl-tRNA aminoacylation	2
	ubiquinone biosynthetic process	1
	ubiquitin cycle	4
	ubiquitin-dependent protein catabolic process	10
	vesicle-mediated transport	16
Cellular Component	clathrin adaptor complex	3
	clathrin coat of coated pit	3
	collagen	1
	COPI vesicle coat	3
	COPII vesicle coat	2
	cytoplasm	7
	dynein complex	1
	endoplasmic reticulum	3
	extracellular region	7
	6extracellular region	6
	extrinsic to membrane	2
	flotillin complex	2
	gap junction	3
	GPI-anchor transamidase complex	1
	integral to membrane	71
	integrin complex	1
	intracellular	12
	large ribosomal subunit	3
	membrane	84
	microtubule organizing center	3
	mitochondrial matrix	1
	mitochondrial membrane	1
	mitochondrion	1
	nuclear chromosome	1
	nuclear envelope	2
	nucleus	21
	outer membrane	1
	PCNA complex	1
	postsynaptic membrane	3
	proton-transporting two-sector ATPase complex	12
	ribonuclease P complex	1
	ribonucleoprotein complexss	7
	signal recognition particle	3
	small ribosomal subunit	3
	small subunit processome	5
	spliceosome	1
Molecular Function	acetylcholine receptor inhibitor activity	1
	acetylcholine receptor inhibitor activity	1
	acid phosphatase activity	2
	actin binding	3
	acyl-CoA binding	1
	acyltransferase activity	4
	adenylate kinase activity	1
	ATP binding	37
	ATPase activity	9
	ATP-dependent helicase activity	7
	binding	54
	biotin binding	1
	calcium ion binding	33
	calcium-dependent phospholipid binding	5
	cAMP-dependent protein kinase regulator activity	3
	carbohydrate binding	1
	carboxypeptidase activity	1
	caspase activity	2
	catalytic activity	19
	cation binding	7
	chaperone binding	1
	cofactor binding	2
	copper ion binding	1
	cyclin-dependent protein kinase regulator activity	1
	cysteine protease inhibitor activity	2
	cysteine-type peptidase activity	11
	DNA binding	18
	DNA-dependent ATPase activity	1
	electron carrier activity	1
	endopeptidase Clp activity	1
	ER retention sequence binding	2
	FAD binding	2
	ferric iron binding	2
	fibroblast growth factor binding	1
	FMN binding	1
	glycerophosphodiester phosphodiesterase activity	2
	GTP binding	25
	heat shock protein binding	7
	helicase activity	2
	heme binding	2
	histone-lysine N-methyltransferase activity	1
	hydrolase activity	14
	inositol or phosphatidylinositol phosphatase activity	2
	inositol trisphosphate 3-kinase activity	2
	iron-sulfur cluster binding	5
	kinase activity	1
	lipid binding	1
	manganese ion binding	1
	mannosidase activity	1
	metal ion binding	10
	metalloexopeptidase activity	4
	mismatched DNA binding	1
	mismatched DNA binding	2
	molybdenum ion binding	1
	NAD binding	5
	nickel ion binding	1
	nuclease activity	1
	nucleic acid binding	18
	nucleoside-triphosphatase activity	1
	nucleotide binding	40
	nucleotide kinase activity	2
	nucleotidyltransferase activity	1
	nucleotidyltransferase activity	1
	oxidoreductase activity	25
	peptidase activity	1
	phosphatase activator activity	1
	phosphatidylinositol N-acetylglucosaminyltransferase activity	1
	phosphatidylinositol N-acetylglucosaminyltransferase activity	1
	phosphoinositide binding	2
	phosphoinositide binding	1
	phosphopantetheine binding	3
	phosphoric ester hydrolase activity	1
	phosphoric monoester hydrolase activity	5
	potassium ion binding	1
	P-P-bond-hydrolysis-driven protein transmembrane transporter activity	2
	proteasome activator activity	1
	protein binding	41
	protein domain specific binding	4
	protein kinase CK2 regulator activity	2
	protein phosphatase type 2A regulator activity	1
	protein tyrosine/serine/threonine phosphatase activity	2
	protein-tyrosine kinase activity	1
	pseudouridine synthase activity	2
	purine nucleotide binding	1
	pyridoxal phosphate binding	8
	ribonuclease activity	1
	ribose-5-phosphate isomerase activity	1
	ribosome binding	1
	RNA binding	9
	rRNA methyltransferase activity	1
	sequence-specific DNA binding	2
	serine-type endopeptidase inhibitor activity	12
	small GTPase regulator activity	1
	strictosidine synthase activity	1
	structural molecule activity	3
	sugar binding	1
	thiamin pyrophosphate binding	1
	transcription initiation factor activity	2
	transferase activity	10
	transition metal ion binding	7
	tRNA binding	2
	tRNA-pseudouridine synthase activity	1
	ubiquitin protein ligase binding	2
	unfolded protein binding	29
	voltage-gated anion channel activity	1
	zinc ion binding	87
