# Supplementary material for: Differential gene expression in Schistosoma japonicum schistosomula from Wistar rats and BALB/c mice
Source: Parasit Vectors. 2011 Aug 5;4:155. doi: 10.1186/1756-3305-4-155 (PMC3162926; doi:10.1186/1756-3305-4-155)
Supplement: Additional file 5 — The category of the up regulated gene details in Gene Ontology analysis. [file 1756-3305-4-155-S5.XLS]

## Sheet: Sheet1
Table S5 The category of the up regulated gene details in GO analysis
Biological Process	cell growth	1
	intracellular signaling cascade	1
	microtubule-based process	1
	proteolysis	1
	regulation of protein metabolic process	1
	RNA-dependent DNA replication	3
Cellular Component	membrane	5
Molecular Function	catalytic activity	1
	heme bindingtion	1
	nucleic acid binding	1
	structural constituent of nuclear pore	1
	zinc ion binding	2
